# Supplementary material for: Effect of fieldwork-friendly coffee blender-based extraction methods and leaf tissue storage on the transcriptome of non-model plants
Source: J Plant Res. 2025 Mar 7;138(3):511–24. doi: 10.1007/s10265-025-01624-w (PMC12062031; doi:10.1007/s10265-025-01624-w)
Supplement: Supplementary file 2 — Supplementary file2 (XLSX 2425 KB) [file 10265_2025_1624_MOESM2_ESM.xlsx]

## Sheet: Readme
Table S2. DEG functional annotation, GO enrichment, and fold-change values
Effect of fieldwork-friendly coffee blender-based extraction methods and leaf tissue storage on the transcriptome of non-model plants
Journal of Plant Research
Shine Undarga Dagva1,2, Josephine Galipon1,2,
1 Present: Graduate School of Science and Engineering, Yamagata University, Yamagata, Yonezawa, Japan;
2 Institute for Advanced Biosciences, Keio University, Yamagata, Tsuruoka, Japan;
3 Graduate School of Media and Governance, Keio University, Kanagawa, Fujisawa, Japan
Corresponding author: Josephine Galipon
E-mail address: jgalipon@yz.yamagata-u.ac.jp
Tab name	Description
RNAlater	R1 (1 day) and R14 (14 days) in RNAlater at 25 °C
TRIzol	T1 (1 day) and T14 (14 days) in TRIzol at 25 °C
onsite	Onsite TR, CT, and CC methods
Column name	Description
Name	transcript ID generated by Trinity
Analysis	database in which homology was found
Signature_accession	ID of the corresponding entry in the database
Signature_description	functional description of the corresponding entry in the database
InterPro_accession	corresponding ID in the InterPro database
InterPro_description	corresponding description in the InterPro database
GO_ID	corresponding ID in the Gene Ontology database
Enriched_GO_ID	ID of the Gene Ontology category that was enriched relative to the control (*see explanation below)
foldchange_X	fold-change in transcript abundance in the tested condition X compared to the relevant control
GO_Description	name of the Gene Ontology category corresponding to the ‘Enriched_GO_ID’ column
*InterPro searches the same transcript against several databases (whose names are in the ‘Analysis’ column), and not all of these databases can be matched for a ‘InterPro_accession’ and ‘GO_ID’. The ‘Enriched_GO_ID’ was assigned to each transcript based on the searches that had a match. The transcripts for which a GO_ID could not be assigned were removed from the dataset.

## Sheet: RNAlater
Name	Analysis	Signature_accession	Signature_description	InterPro_accession	InterPro_description	GO_ID	Enriched_GO_ID	foldchange_T1	foldchange_T14	GO_Description
TRINITY_DN22743_c0_g1_i1	Coils	Coil	Coil	-	-		15031		0.265537	protein transport
TRINITY_DN22743_c0_g1_i1	Pfam	PF06148	COG (conserved oligomeric Golgi) complex component, COG2	IPR024602	Conserved oligomeric Golgi complex, subunit 2, N-terminal	-	15031		0.265537	protein transport
TRINITY_DN22743_c0_g1_i1	PANTHER	PTHR12961	CONSERVED OLIGOMERIC GOLGI COMPLEX COMPONENT 2	IPR009316	COG complex component, COG2	GO:0007030|GO:0015031|GO:0016020	15031		0.265537	protein transport
TRINITY_DN22743_c0_g1_i1	MobiDBLite	mobidb-lite	consensus disorder prediction	-	-		15031		0.265537	protein transport
TRINITY_DN1450_c0_g2_i17	Gene3D	G3DSA:2.160.20.10	-	IPR012334	Pectin lyase fold	-	5975		0.355102	carbohydrate metabolic process
TRINITY_DN1450_c0_g2_i17	SMART	SM00710	pbh1	IPR006626	Parallel beta-helix repeat	-	5975		0.355102	carbohydrate metabolic process
TRINITY_DN1450_c0_g2_i17	PANTHER	PTHR31375	-	-	-		5975		0.355102	carbohydrate metabolic process
TRINITY_DN1450_c0_g2_i17	Pfam	PF00295	Glycosyl hydrolases family 28	IPR000743	Glycoside hydrolase, family 28	GO:0004650|GO:0005975	5975		0.355102	carbohydrate metabolic process
TRINITY_DN1450_c0_g2_i17	SUPERFAMILY	SSF51126	Pectin lyase-like	IPR011050	Pectin lyase fold/virulence factor	-	5975		0.355102	carbohydrate metabolic process
TRINITY_DN408_c0_g1_i1	Gene3D	G3DSA:3.40.50.2000	Glycogen Phosphorylase B;	-	-		6096	0.439175	0.20961	glycolytic process
TRINITY_DN408_c0_g1_i1	PANTHER	PTHR45825	GRANULE-BOUND STARCH SYNTHASE 1, CHLOROPLASTIC/AMYLOPLASTIC	-	-		6096	0.439175	0.20961	glycolytic process
TRINITY_DN408_c0_g1_i1	MobiDBLite	mobidb-lite	consensus disorder prediction	-	-		6096	0.439175	0.20961	glycolytic process
TRINITY_DN408_c0_g1_i1	SUPERFAMILY	SSF53756	UDP-Glycosyltransferase/glycogen phosphorylase	-	-		6096	0.439175	0.20961	glycolytic process
TRINITY_DN408_c0_g1_i1	SUPERFAMILY	SSF53784	Phosphofructokinase	IPR035966	Phosphofructokinase superfamily	GO:0003872|GO:0006096	6096	0.439175	0.20961	glycolytic process
TRINITY_DN408_c0_g1_i1	Gene3D	G3DSA:3.40.50.460	Phosphofructokinase domain	IPR035966	Phosphofructokinase superfamily	GO:0003872|GO:0006096	6096	0.439175	0.20961	glycolytic process
TRINITY_DN408_c0_g1_i1	PANTHER	PTHR45770	ATP-DEPENDENT 6-PHOSPHOFRUCTOKINASE 1	-	-		6096	0.439175	0.20961	glycolytic process
TRINITY_DN408_c0_g1_i1	PRINTS	PR00476	ATP-dependent phosphofructokinase family signature	IPR022953	ATP-dependent 6-phosphofructokinase	GO:0003872|GO:0006002|GO:0006096	6096	0.439175	0.20961	glycolytic process
TRINITY_DN408_c0_g1_i1	Gene3D	G3DSA:3.40.50.450	-	-	-		6096	0.439175	0.20961	glycolytic process
TRINITY_DN408_c0_g1_i1	Pfam	PF00365	Phosphofructokinase	IPR000023	Phosphofructokinase domain	GO:0003872|GO:0006096	6096	0.439175	0.20961	glycolytic process
TRINITY_DN9121_c0_g1_i2	SUPERFAMILY	SSF56112	Protein kinase-like (PK-like)	IPR011009	Protein kinase-like domain superfamily	-	6468		2.06039	protein phosphorylation
TRINITY_DN9121_c0_g1_i2	PANTHER	PTHR44329	SERINE/THREONINE-PROTEIN KINASE TNNI3K-RELATED	-	-		6468		2.06039	protein phosphorylation
TRINITY_DN9121_c0_g1_i2	Gene3D	G3DSA:1.10.510.10	Transferase(Phosphotransferase) domain 1	-	-		6468		2.06039	protein phosphorylation
TRINITY_DN9121_c0_g1_i2	Pfam	PF07714	Protein tyrosine and serine/threonine kinase	IPR001245	Serine-threonine/tyrosine-protein kinase, catalytic domain	GO:0004672|GO:0006468	6468		2.06039	protein phosphorylation
TRINITY_DN9121_c0_g1_i2	SMART	SM00331	PP2C_SIG_2	IPR001932	PPM-type phosphatase-like domain	-	6468		2.06039	protein phosphorylation
TRINITY_DN9121_c0_g1_i2	SUPERFAMILY	SSF81606	PP2C-like	IPR036457	PPM-type phosphatase-like domain superfamily	-	6468		2.06039	protein phosphorylation
TRINITY_DN9121_c0_g1_i2	SMART	SM00332	PP2C_4	IPR001932	PPM-type phosphatase-like domain	-	6468		2.06039	protein phosphorylation
TRINITY_DN9121_c0_g1_i2	Gene3D	G3DSA:3.60.40.10	-	IPR036457	PPM-type phosphatase-like domain superfamily	-	6468		2.06039	protein phosphorylation
TRINITY_DN9121_c0_g1_i2	Pfam	PF00481	Protein phosphatase 2C	IPR001932	PPM-type phosphatase-like domain	-	6468		2.06039	protein phosphorylation
TRINITY_DN9121_c0_g1_i2	CDD	cd00143	PP2Cc	IPR001932	PPM-type phosphatase-like domain	-	6468		2.06039	protein phosphorylation
TRINITY_DN9121_c0_g1_i2	PANTHER	PTHR47992	PROTEIN PHOSPHATASE	IPR015655	Protein phosphatase 2C family	GO:0004722|GO:0006470	6468		2.06039	protein phosphorylation
TRINITY_DN485_c0_g1_i1	MobiDBLite	mobidb-lite	consensus disorder prediction	-	-		6099		0.455607	tricarboxylic acid cycle
TRINITY_DN485_c0_g1_i1	SUPERFAMILY	SSF56059	Glutathione synthetase ATP-binding domain-like	-	-		6099		0.455607	tricarboxylic acid cycle
TRINITY_DN485_c0_g1_i1	Gene3D	G3DSA:3.30.1490.20	-	IPR013815	ATP-grasp fold, subdomain 1	GO:0005524	6099		0.455607	tricarboxylic acid cycle
TRINITY_DN485_c0_g1_i1	PANTHER	PTHR11815	SUCCINYL-COA SYNTHETASE BETA CHAIN	IPR005809	Succinate--CoA synthetase, beta subunit	GO:0006099	6099		0.455607	tricarboxylic acid cycle
TRINITY_DN485_c0_g1_i1	Pfam	PF08442	ATP-grasp domain	IPR013650	ATP-grasp fold, succinyl-CoA synthetase-type	-	6099		0.455607	tricarboxylic acid cycle
TRINITY_DN485_c0_g1_i1	Gene3D	G3DSA:3.30.470.20	-	-	-		6099		0.455607	tricarboxylic acid cycle
TRINITY_DN485_c0_g1_i1	PIRSF	PIRSF001554	SucCS_beta	IPR005809	Succinate--CoA synthetase, beta subunit	GO:0006099	6099		0.455607	tricarboxylic acid cycle
TRINITY_DN485_c0_g1_i1	Gene3D	G3DSA:3.40.50.261	-	IPR016102	Succinyl-CoA synthetase-like	-	6099		0.455607	tricarboxylic acid cycle
TRINITY_DN485_c0_g1_i1	NCBIfam	TIGR01016	succinate-CoA ligase subunit beta	IPR005809	Succinate--CoA synthetase, beta subunit	GO:0006099	6099		0.455607	tricarboxylic acid cycle
TRINITY_DN485_c0_g1_i1	SUPERFAMILY	SSF52210	Succinyl-CoA synthetase domains	IPR016102	Succinyl-CoA synthetase-like	-	6099		0.455607	tricarboxylic acid cycle
TRINITY_DN485_c0_g1_i1	Pfam	PF00549	CoA-ligase	IPR005811	ATP-citrate lyase/succinyl-CoA ligase	GO:0003824	6099		0.455607	tricarboxylic acid cycle
TRINITY_DN24206_c0_g1_i5	Gene3D	G3DSA:1.10.510.10	Transferase(Phosphotransferase) domain 1	-	-		6468		0.499605	protein phosphorylation
TRINITY_DN24206_c0_g1_i5	Gene3D	G3DSA:3.80.10.10	Ribonuclease Inhibitor	IPR032675	Leucine-rich repeat domain superfamily	-	6468		0.499605	protein phosphorylation
TRINITY_DN24206_c0_g1_i5	Gene3D	G3DSA:3.30.200.20	Phosphorylase Kinase; domain 1	-	-		6468		0.499605	protein phosphorylation
TRINITY_DN24206_c0_g1_i5	Pfam	PF08263	Leucine rich repeat N-terminal domain	IPR013210	Leucine-rich repeat-containing N-terminal, plant-type	-	6468		0.499605	protein phosphorylation
TRINITY_DN24206_c0_g1_i5	SUPERFAMILY	SSF56112	Protein kinase-like (PK-like)	IPR011009	Protein kinase-like domain superfamily	-	6468		0.499605	protein phosphorylation
TRINITY_DN24206_c0_g1_i5	Pfam	PF00069	Protein kinase domain	IPR000719	Protein kinase domain	GO:0004672|GO:0005524|GO:0006468	6468		0.499605	protein phosphorylation
TRINITY_DN24206_c0_g1_i5	SMART	SM00365	LRR_sd22_2	-	-		6468		0.499605	protein phosphorylation
TRINITY_DN24206_c0_g1_i5	SMART	SM00220	serkin_6	IPR000719	Protein kinase domain	GO:0004672|GO:0005524|GO:0006468	6468		0.499605	protein phosphorylation
TRINITY_DN24206_c0_g1_i5	SUPERFAMILY	SSF52058	L domain-like	-	-		6468		0.499605	protein phosphorylation
TRINITY_DN24206_c0_g1_i5	PANTHER	PTHR48007	LEUCINE-RICH REPEAT RECEPTOR-LIKE PROTEIN KINASE PXC1	IPR046959	Pollen receptor-like kinase 1-6/SFR4-like	-	6468		0.499605	protein phosphorylation
TRINITY_DN24206_c0_g1_i5	Pfam	PF13855	Leucine rich repeat	IPR001611	Leucine-rich repeat	GO:0005515	6468		0.499605	protein phosphorylation
TRINITY_DN24206_c0_g1_i5	SMART	SM00369	LRR_typ_2	IPR003591	Leucine-rich repeat, typical subtype	-	6468		0.499605	protein phosphorylation
TRINITY_DN24206_c0_g1_i5	SUPERFAMILY	SSF52047	RNI-like	-	-		6468		0.499605	protein phosphorylation
TRINITY_DN24206_c0_g1_i5	MobiDBLite	mobidb-lite	consensus disorder prediction	-	-		6468		0.499605	protein phosphorylation
TRINITY_DN24206_c0_g1_i6	Gene3D	G3DSA:1.10.510.10	Transferase(Phosphotransferase) domain 1	-	-		6468		0.450782	protein phosphorylation
TRINITY_DN24206_c0_g1_i6	Gene3D	G3DSA:3.80.10.10	Ribonuclease Inhibitor	IPR032675	Leucine-rich repeat domain superfamily	-	6468		0.450782	protein phosphorylation
TRINITY_DN24206_c0_g1_i6	Gene3D	G3DSA:3.30.200.20	Phosphorylase Kinase; domain 1	-	-		6468		0.450782	protein phosphorylation
TRINITY_DN24206_c0_g1_i6	Pfam	PF08263	Leucine rich repeat N-terminal domain	IPR013210	Leucine-rich repeat-containing N-terminal, plant-type	-	6468		0.450782	protein phosphorylation
TRINITY_DN24206_c0_g1_i6	SUPERFAMILY	SSF56112	Protein kinase-like (PK-like)	IPR011009	Protein kinase-like domain superfamily	-	6468		0.450782	protein phosphorylation
TRINITY_DN24206_c0_g1_i6	Pfam	PF00069	Protein kinase domain	IPR000719	Protein kinase domain	GO:0004672|GO:0005524|GO:0006468	6468		0.450782	protein phosphorylation
TRINITY_DN24206_c0_g1_i6	SMART	SM00365	LRR_sd22_2	-	-		6468		0.450782	protein phosphorylation
TRINITY_DN24206_c0_g1_i6	SMART	SM00220	serkin_6	IPR000719	Protein kinase domain	GO:0004672|GO:0005524|GO:0006468	6468		0.450782	protein phosphorylation
TRINITY_DN24206_c0_g1_i6	SUPERFAMILY	SSF52058	L domain-like	-	-		6468		0.450782	protein phosphorylation
TRINITY_DN24206_c0_g1_i6	PANTHER	PTHR48007	LEUCINE-RICH REPEAT RECEPTOR-LIKE PROTEIN KINASE PXC1	IPR046959	Pollen receptor-like kinase 1-6/SFR4-like	-	6468		0.450782	protein phosphorylation
TRINITY_DN24206_c0_g1_i6	Pfam	PF13855	Leucine rich repeat	IPR001611	Leucine-rich repeat	GO:0005515	6468		0.450782	protein phosphorylation
TRINITY_DN24206_c0_g1_i6	SMART	SM00369	LRR_typ_2	IPR003591	Leucine-rich repeat, typical subtype	-	6468		0.450782	protein phosphorylation
TRINITY_DN24206_c0_g1_i6	SUPERFAMILY	SSF52047	RNI-like	-	-		6468		0.450782	protein phosphorylation
TRINITY_DN24206_c0_g1_i6	MobiDBLite	mobidb-lite	consensus disorder prediction	-	-		6468		0.450782	protein phosphorylation
TRINITY_DN1359_c0_g1_i8	SMART	SM00220	serkin_6	IPR000719	Protein kinase domain	GO:0004672|GO:0005524|GO:0006468	6468		0.395265	protein phosphorylation
TRINITY_DN1359_c0_g1_i8	SUPERFAMILY	SSF56112	Protein kinase-like (PK-like)	IPR011009	Protein kinase-like domain superfamily	-	6468		0.395265	protein phosphorylation
TRINITY_DN1359_c0_g1_i8	Gene3D	G3DSA:1.10.510.10	Transferase(Phosphotransferase) domain 1	-	-		6468		0.395265	protein phosphorylation
TRINITY_DN1359_c0_g1_i8	Gene3D	G3DSA:3.30.200.20	Phosphorylase Kinase; domain 1	-	-		6468		0.395265	protein phosphorylation
TRINITY_DN1359_c0_g1_i8	PANTHER	PTHR27006	PROMASTIGOTE SURFACE ANTIGEN PROTEIN PSA	-	-		6468		0.395265	protein phosphorylation
TRINITY_DN1359_c0_g1_i8	Pfam	PF07714	Protein tyrosine and serine/threonine kinase	IPR001245	Serine-threonine/tyrosine-protein kinase, catalytic domain	GO:0004672|GO:0006468	6468		0.395265	protein phosphorylation
TRINITY_DN1359_c0_g1_i8	MobiDBLite	mobidb-lite	consensus disorder prediction	-	-		6468		0.395265	protein phosphorylation
TRINITY_DN2969_c1_g2_i6	Gene3D	G3DSA:1.10.510.10	Transferase(Phosphotransferase) domain 1	-	-		6468		0.474015	protein phosphorylation
TRINITY_DN2969_c1_g2_i6	Pfam	PF00069	Protein kinase domain	IPR000719	Protein kinase domain	GO:0004672|GO:0005524|GO:0006468	6468		0.474015	protein phosphorylation
TRINITY_DN2969_c1_g2_i6	PANTHER	PTHR24343	SERINE/THREONINE KINASE	-	-		6468		0.474015	protein phosphorylation
TRINITY_DN2969_c1_g2_i6	CDD	cd14662	STKc_SnRK2	-	-		6468		0.474015	protein phosphorylation
TRINITY_DN2969_c1_g2_i6	SMART	SM00220	serkin_6	IPR000719	Protein kinase domain	GO:0004672|GO:0005524|GO:0006468	6468		0.474015	protein phosphorylation
TRINITY_DN2969_c1_g2_i6	SUPERFAMILY	SSF56112	Protein kinase-like (PK-like)	IPR011009	Protein kinase-like domain superfamily	-	6468		0.474015	protein phosphorylation
TRINITY_DN2969_c1_g2_i6	Gene3D	G3DSA:3.30.200.20	Phosphorylase Kinase; domain 1	-	-		6468		0.474015	protein phosphorylation
TRINITY_DN2969_c1_g2_i6	MobiDBLite	mobidb-lite	consensus disorder prediction	-	-		6468		0.474015	protein phosphorylation
TRINITY_DN8337_c1_g1_i4	PANTHER	PTHR48053	LEUCINE RICH REPEAT FAMILY PROTEIN, EXPRESSED	-	-		6468		0.433007	protein phosphorylation
TRINITY_DN8337_c1_g1_i4	Gene3D	G3DSA:3.30.200.20	Phosphorylase Kinase; domain 1	-	-		6468		0.433007	protein phosphorylation
TRINITY_DN8337_c1_g1_i4	SMART	SM00220	serkin_6	IPR000719	Protein kinase domain	GO:0004672|GO:0005524|GO:0006468	6468		0.433007	protein phosphorylation
TRINITY_DN8337_c1_g1_i4	Gene3D	G3DSA:3.80.10.10	Ribonuclease Inhibitor	IPR032675	Leucine-rich repeat domain superfamily	-	6468		0.433007	protein phosphorylation
TRINITY_DN8337_c1_g1_i4	Gene3D	G3DSA:1.10.510.10	Transferase(Phosphotransferase) domain 1	-	-		6468		0.433007	protein phosphorylation
TRINITY_DN8337_c1_g1_i4	SUPERFAMILY	SSF56112	Protein kinase-like (PK-like)	IPR011009	Protein kinase-like domain superfamily	-	6468		0.433007	protein phosphorylation
TRINITY_DN8337_c1_g1_i4	Pfam	PF00069	Protein kinase domain	IPR000719	Protein kinase domain	GO:0004672|GO:0005524|GO:0006468	6468		0.433007	protein phosphorylation
TRINITY_DN8337_c1_g1_i4	SUPERFAMILY	SSF52058	L domain-like	-	-		6468		0.433007	protein phosphorylation
TRINITY_DN8337_c1_g1_i4	SMART	SM00369	LRR_typ_2	IPR003591	Leucine-rich repeat, typical subtype	-	6468		0.433007	protein phosphorylation
TRINITY_DN8337_c1_g1_i4	SUPERFAMILY	SSF52047	RNI-like	-	-		6468		0.433007	protein phosphorylation
TRINITY_DN8337_c1_g1_i4	MobiDBLite	mobidb-lite	consensus disorder prediction	-	-		6468		0.433007	protein phosphorylation
TRINITY_DN4809_c0_g1_i11	Pfam	PF00163	Ribosomal protein S4/S9 N-terminal domain	IPR001912	Ribosomal protein S4/S9, N-terminal	GO:0019843	6412	0.495891		translation
TRINITY_DN4809_c0_g1_i11	Gene3D	G3DSA:1.10.1050.10	Ribosomal Protein S4 Delta 41; Chain A, domain 1	-	-		6412	0.495891		translation
TRINITY_DN4809_c0_g1_i11	Gene3D	G3DSA:3.10.290.10	-	IPR036986	RNA-binding S4 domain superfamily	GO:0003723	6412	0.495891		translation
TRINITY_DN4809_c0_g1_i11	MobiDBLite	mobidb-lite	consensus disorder prediction	-	-		6412	0.495891		translation
TRINITY_DN4809_c0_g1_i11	CDD	cd00165	S4	-	-		6412	0.495891		translation
TRINITY_DN4809_c0_g1_i11	SMART	SM00363	s4_6	IPR002942	RNA-binding S4 domain	GO:0003723	6412	0.495891		translation
TRINITY_DN4809_c0_g1_i11	Pfam	PF01479	S4 domain	IPR002942	RNA-binding S4 domain	GO:0003723	6412	0.495891		translation
TRINITY_DN4809_c0_g1_i11	SMART	SM01390	Ribosomal_S4_2	IPR001912	Ribosomal protein S4/S9, N-terminal	GO:0019843	6412	0.495891		translation
TRINITY_DN4809_c0_g1_i11	SUPERFAMILY	SSF55174	Alpha-L RNA-binding motif	-	-		6412	0.495891		translation
TRINITY_DN4809_c0_g1_i11	PANTHER	PTHR11831	30S 40S RIBOSOMAL PROTEIN	IPR022801	Ribosomal protein S4/S9	GO:0003735|GO:0015935|GO:0019843	6412	0.495891		translation
TRINITY_DN4809_c0_g1_i11	NCBIfam	TIGR01017	30S ribosomal protein S4	IPR005709	Ribosomal protein S4, bacterial-type	GO:0003735|GO:0006412|GO:0015935	6412	0.495891		translation
TRINITY_DN9233_c0_g2_i5	Gene3D	G3DSA:3.80.10.10	Ribonuclease Inhibitor	IPR032675	Leucine-rich repeat domain superfamily	-	6468		0.24033	protein phosphorylation
TRINITY_DN9233_c0_g2_i5	Pfam	PF08263	Leucine rich repeat N-terminal domain	IPR013210	Leucine-rich repeat-containing N-terminal, plant-type	-	6468		0.24033	protein phosphorylation
TRINITY_DN9233_c0_g2_i5	SUPERFAMILY	SSF52058	L domain-like	-	-		6468		0.24033	protein phosphorylation
TRINITY_DN9233_c0_g2_i5	PRINTS	PR00019	Leucine-rich repeat signature	-	-		6468		0.24033	protein phosphorylation
TRINITY_DN9233_c0_g2_i5	SUPERFAMILY	SSF52047	RNI-like	-	-		6468		0.24033	protein phosphorylation
TRINITY_DN9233_c0_g2_i5	Pfam	PF00069	Protein kinase domain	IPR000719	Protein kinase domain	GO:0004672|GO:0005524|GO:0006468	6468		0.24033	protein phosphorylation
TRINITY_DN9233_c0_g2_i5	SMART	SM00369	LRR_typ_2	IPR003591	Leucine-rich repeat, typical subtype	-	6468		0.24033	protein phosphorylation
TRINITY_DN9233_c0_g2_i5	Pfam	PF00560	Leucine Rich Repeat	IPR001611	Leucine-rich repeat	GO:0005515	6468		0.24033	protein phosphorylation
TRINITY_DN9233_c0_g2_i5	Pfam	PF13855	Leucine rich repeat	IPR001611	Leucine-rich repeat	GO:0005515	6468		0.24033	protein phosphorylation
TRINITY_DN9233_c0_g2_i5	Gene3D	G3DSA:1.10.510.10	Transferase(Phosphotransferase) domain 1	-	-		6468		0.24033	protein phosphorylation
TRINITY_DN9233_c0_g2_i5	SUPERFAMILY	SSF56112	Protein kinase-like (PK-like)	IPR011009	Protein kinase-like domain superfamily	-	6468		0.24033	protein phosphorylation
TRINITY_DN9233_c0_g2_i5	SMART	SM00365	LRR_sd22_2	-	-		6468		0.24033	protein phosphorylation
TRINITY_DN9233_c0_g2_i5	Gene3D	G3DSA:3.30.200.20	Phosphorylase Kinase; domain 1	-	-		6468		0.24033	protein phosphorylation
TRINITY_DN9233_c0_g2_i5	PANTHER	PTHR48005	LEUCINE RICH REPEAT KINASE 2	-	-		6468		0.24033	protein phosphorylation
TRINITY_DN9233_c0_g2_i5	MobiDBLite	mobidb-lite	consensus disorder prediction	-	-		6468		0.24033	protein phosphorylation
TRINITY_DN3261_c0_g1_i11	SUPERFAMILY	SSF53623	MurD-like peptide ligases, catalytic domain	IPR036565	Mur-like, catalytic domain superfamily	GO:0005524|GO:0009058	9058		0.429035	biosynthetic process
TRINITY_DN3261_c0_g1_i11	Gene3D	G3DSA:3.40.1190.10	-	IPR036565	Mur-like, catalytic domain superfamily	GO:0005524|GO:0009058	9058		0.429035	biosynthetic process
TRINITY_DN3261_c0_g1_i11	PANTHER	PTHR11136	FOLYLPOLYGLUTAMATE SYNTHASE-RELATED	IPR001645	Folylpolyglutamate synthetase	GO:0004326|GO:0005524|GO:0009396	9058		0.429035	biosynthetic process
TRINITY_DN3261_c0_g1_i11	SUPERFAMILY	SSF53244	MurD-like peptide ligases, peptide-binding domain	IPR036615	Mur ligase, C-terminal domain superfamily	GO:0009058|GO:0016881	9058		0.429035	biosynthetic process
TRINITY_DN3261_c0_g1_i11	Gene3D	G3DSA:3.90.190.20	-	IPR036615	Mur ligase, C-terminal domain superfamily	GO:0009058|GO:0016881	9058		0.429035	biosynthetic process
TRINITY_DN1851_c0_g1_i1	Gene3D	G3DSA:1.25.10.10	-	IPR011989	Armadillo-like helical	-	7021		0.274909	tubulin complex assembly
TRINITY_DN1851_c0_g1_i1	Gene3D	G3DSA:1.25.10.10	-	IPR011989	Armadillo-like helical	-	7023		0.274909	post-chaperonin tubulin folding pathway
TRINITY_DN1851_c0_g1_i1	PANTHER	PTHR12658	BETA-TUBULIN COFACTOR D	IPR033162	Tubulin-folding cofactor D	GO:0005096|GO:0007021|GO:0007023|GO:0048487	7021		0.274909	tubulin complex assembly
TRINITY_DN1851_c0_g1_i1	PANTHER	PTHR12658	BETA-TUBULIN COFACTOR D	IPR033162	Tubulin-folding cofactor D	GO:0005096|GO:0007021|GO:0007023|GO:0048487	7023		0.274909	post-chaperonin tubulin folding pathway
TRINITY_DN1851_c0_g1_i1	SUPERFAMILY	SSF48371	ARM repeat	IPR016024	Armadillo-type fold	-	7021		0.274909	tubulin complex assembly
TRINITY_DN1851_c0_g1_i1	SUPERFAMILY	SSF48371	ARM repeat	IPR016024	Armadillo-type fold	-	7023		0.274909	post-chaperonin tubulin folding pathway
TRINITY_DN1851_c0_g1_i1	Pfam	PF12612	Tubulin folding cofactor D C terminal	IPR022577	Tubulin-specific chaperone D, C-terminal	-	7021		0.274909	tubulin complex assembly
TRINITY_DN1851_c0_g1_i1	Pfam	PF12612	Tubulin folding cofactor D C terminal	IPR022577	Tubulin-specific chaperone D, C-terminal	-	7023		0.274909	post-chaperonin tubulin folding pathway
TRINITY_DN1851_c0_g1_i1	MobiDBLite	mobidb-lite	consensus disorder prediction	-	-		7021		0.274909	tubulin complex assembly
TRINITY_DN1851_c0_g1_i1	MobiDBLite	mobidb-lite	consensus disorder prediction	-	-		7023		0.274909	post-chaperonin tubulin folding pathway
TRINITY_DN1184_c0_g1_i23	SUPERFAMILY	SSF110942	HSP90 C-terminal domain	IPR037196	HSP90, C-terminal domain	-	6457		2.46378	protein folding
TRINITY_DN1184_c0_g1_i23	Pfam	PF00183	Hsp90 protein	IPR001404	Heat shock protein Hsp90 family	GO:0005524|GO:0006457|GO:0016887|GO:0051082|GO:0140662	6457		2.46378	protein folding
TRINITY_DN1184_c0_g1_i23	Gene3D	G3DSA:1.20.120.790	-	IPR037196	HSP90, C-terminal domain	-	6457		2.46378	protein folding
TRINITY_DN1184_c0_g1_i23	PANTHER	PTHR11528	HEAT SHOCK PROTEIN 90 FAMILY MEMBER	IPR001404	Heat shock protein Hsp90 family	GO:0005524|GO:0006457|GO:0016887|GO:0051082|GO:0140662	6457		2.46378	protein folding
TRINITY_DN3403_c0_g4_i1	CDD	cd00609	AAT_like	-	-		9058		2.78967	biosynthetic process
TRINITY_DN3403_c0_g4_i1	Gene3D	G3DSA:3.40.640.10	-	IPR015421	Pyridoxal phosphate-dependent transferase, major domain	GO:0003824	9058		2.78967	biosynthetic process
TRINITY_DN3403_c0_g4_i1	Pfam	PF00155	Aminotransferase class I and II	IPR004839	Aminotransferase, class I/classII	GO:0009058|GO:0030170	9058		2.78967	biosynthetic process
TRINITY_DN3403_c0_g4_i1	PANTHER	PTHR45744	TYROSINE AMINOTRANSFERASE	-	-		9058		2.78967	biosynthetic process
TRINITY_DN3403_c0_g4_i1	SUPERFAMILY	SSF53383	PLP-dependent transferases	IPR015424	Pyridoxal phosphate-dependent transferase	-	9058		2.78967	biosynthetic process
TRINITY_DN3856_c0_g1_i1	MobiDBLite	mobidb-lite	consensus disorder prediction	-	-		5975		0.387394	carbohydrate metabolic process
TRINITY_DN3856_c0_g1_i1	Gene3D	G3DSA:1.10.441.10	Phosphomannose Isomerase, domain 2	-	-		5975		0.387394	carbohydrate metabolic process
TRINITY_DN3856_c0_g1_i1	Pfam	PF20511	Phosphomannose isomerase type I, catalytic domain	IPR046457	Phosphomannose isomerase type I, catalytic domain	GO:0004476|GO:0008270	5975		0.387394	carbohydrate metabolic process
TRINITY_DN3856_c0_g1_i1	Coils	Coil	Coil	-	-		5975		0.387394	carbohydrate metabolic process
TRINITY_DN3856_c0_g1_i1	Gene3D	G3DSA:2.60.120.10	Jelly Rolls	IPR014710	RmlC-like jelly roll fold	-	5975		0.387394	carbohydrate metabolic process
TRINITY_DN3856_c0_g1_i1	PIRSF	PIRSF001480	PMI	IPR016305	Mannose-6-phosphate isomerase	GO:0004476|GO:0009298	5975		0.387394	carbohydrate metabolic process
TRINITY_DN3856_c0_g1_i1	NCBIfam	TIGR00218	mannose-6-phosphate isomerase, class I	IPR001250	Mannose-6-phosphate isomerase, type I	GO:0004476|GO:0005975|GO:0008270	5975		0.387394	carbohydrate metabolic process
TRINITY_DN3856_c0_g1_i1	Pfam	PF20512	Phosphomannose isomerase type I, helical insertion domain	IPR046458	Phosphomannose isomerase type I, helical insertion domain	-	5975		0.387394	carbohydrate metabolic process
TRINITY_DN3856_c0_g1_i1	SUPERFAMILY	SSF51182	RmlC-like cupins	IPR011051	RmlC-like cupin domain superfamily	-	5975		0.387394	carbohydrate metabolic process
TRINITY_DN3856_c0_g1_i1	CDD	cd07011	cupin_PMI_type_I_N	-	-		5975		0.387394	carbohydrate metabolic process
TRINITY_DN3856_c0_g1_i1	PRINTS	PR00714	Phosphomannose isomerase type I signature	IPR016305	Mannose-6-phosphate isomerase	GO:0004476|GO:0009298	5975		0.387394	carbohydrate metabolic process
TRINITY_DN3856_c0_g1_i1	PANTHER	PTHR10309	MANNOSE-6-PHOSPHATE ISOMERASE	IPR016305	Mannose-6-phosphate isomerase	GO:0004476|GO:0009298	5975		0.387394	carbohydrate metabolic process
TRINITY_DN3856_c0_g1_i2	MobiDBLite	mobidb-lite	consensus disorder prediction	-	-		5975		2.45659	carbohydrate metabolic process
TRINITY_DN3856_c0_g1_i2	CDD	cd07011	cupin_PMI_type_I_N	-	-		5975		2.45659	carbohydrate metabolic process
TRINITY_DN3856_c0_g1_i2	Pfam	PF20512	Phosphomannose isomerase type I, helical insertion domain	IPR046458	Phosphomannose isomerase type I, helical insertion domain	-	5975		2.45659	carbohydrate metabolic process
TRINITY_DN3856_c0_g1_i2	NCBIfam	TIGR00218	mannose-6-phosphate isomerase, class I	IPR001250	Mannose-6-phosphate isomerase, type I	GO:0004476|GO:0005975|GO:0008270	5975		2.45659	carbohydrate metabolic process
TRINITY_DN3856_c0_g1_i2	Gene3D	G3DSA:1.10.441.10	Phosphomannose Isomerase, domain 2	-	-		5975		2.45659	carbohydrate metabolic process
TRINITY_DN3856_c0_g1_i2	Gene3D	G3DSA:2.60.120.10	Jelly Rolls	IPR014710	RmlC-like jelly roll fold	-	5975		2.45659	carbohydrate metabolic process
TRINITY_DN3856_c0_g1_i2	PANTHER	PTHR10309	MANNOSE-6-PHOSPHATE ISOMERASE	IPR016305	Mannose-6-phosphate isomerase	GO:0004476|GO:0009298	5975		2.45659	carbohydrate metabolic process
TRINITY_DN3856_c0_g1_i2	SUPERFAMILY	SSF51182	RmlC-like cupins	IPR011051	RmlC-like cupin domain superfamily	-	5975		2.45659	carbohydrate metabolic process
TRINITY_DN3856_c0_g1_i2	PRINTS	PR00714	Phosphomannose isomerase type I signature	IPR016305	Mannose-6-phosphate isomerase	GO:0004476|GO:0009298	5975		2.45659	carbohydrate metabolic process
TRINITY_DN3856_c0_g1_i2	Coils	Coil	Coil	-	-		5975		2.45659	carbohydrate metabolic process
TRINITY_DN3288_c0_g1_i35	SUPERFAMILY	SSF56112	Protein kinase-like (PK-like)	IPR011009	Protein kinase-like domain superfamily	-	6468		0.402015	protein phosphorylation
TRINITY_DN3288_c0_g1_i35	Gene3D	G3DSA:1.10.510.10	Transferase(Phosphotransferase) domain 1	-	-		6468		0.402015	protein phosphorylation
TRINITY_DN3288_c0_g1_i35	Pfam	PF07714	Protein tyrosine and serine/threonine kinase	IPR001245	Serine-threonine/tyrosine-protein kinase, catalytic domain	GO:0004672|GO:0006468	6468		0.402015	protein phosphorylation
TRINITY_DN3288_c0_g1_i35	PANTHER	PTHR27006	PROMASTIGOTE SURFACE ANTIGEN PROTEIN PSA	-	-		6468		0.402015	protein phosphorylation
TRINITY_DN4158_c0_g2_i4	MobiDBLite	mobidb-lite	consensus disorder prediction	-	-		6468	2.85949		protein phosphorylation
TRINITY_DN4158_c0_g2_i4	SMART	SM00220	serkin_6	IPR000719	Protein kinase domain	GO:0004672|GO:0005524|GO:0006468	6468	2.85949		protein phosphorylation
TRINITY_DN4158_c0_g2_i4	PANTHER	PTHR46008	LEAF RUST 10 DISEASE-RESISTANCE LOCUS RECEPTOR-LIKE PROTEIN KINASE-LIKE 1.4	IPR044652	LEAF RUST 10 DISEASE-RESISTANCE LOCUS RECEPTOR-LIKE PROTEIN KINASE-like 1.1/1.2/1.3/1.4/1.5	GO:0004672	6468	2.85949		protein phosphorylation
TRINITY_DN4158_c0_g2_i4	Pfam	PF07714	Protein tyrosine and serine/threonine kinase	IPR001245	Serine-threonine/tyrosine-protein kinase, catalytic domain	GO:0004672|GO:0006468	6468	2.85949		protein phosphorylation
TRINITY_DN4158_c0_g2_i4	CDD	cd14066	STKc_IRAK	-	-		6468	2.85949		protein phosphorylation
TRINITY_DN4158_c0_g2_i4	Gene3D	G3DSA:2.10.25.10	Laminin	-	-		6468	2.85949		protein phosphorylation
TRINITY_DN4158_c0_g2_i4	Gene3D	G3DSA:1.10.510.10	Transferase(Phosphotransferase) domain 1	-	-		6468	2.85949		protein phosphorylation
TRINITY_DN4158_c0_g2_i4	Gene3D	G3DSA:3.30.200.20	Phosphorylase Kinase; domain 1	-	-		6468	2.85949		protein phosphorylation
TRINITY_DN4158_c0_g2_i4	SUPERFAMILY	SSF56112	Protein kinase-like (PK-like)	IPR011009	Protein kinase-like domain superfamily	-	6468	2.85949		protein phosphorylation
TRINITY_DN4158_c0_g2_i1	MobiDBLite	mobidb-lite	consensus disorder prediction	-	-		6468	0.443409		protein phosphorylation
TRINITY_DN4158_c0_g2_i1	Gene3D	G3DSA:2.10.25.10	Laminin	-	-		6468	0.443409		protein phosphorylation
TRINITY_DN4158_c0_g2_i1	Pfam	PF00069	Protein kinase domain	IPR000719	Protein kinase domain	GO:0004672|GO:0005524|GO:0006468	6468	0.443409		protein phosphorylation
TRINITY_DN4158_c0_g2_i1	Gene3D	G3DSA:1.10.510.10	Transferase(Phosphotransferase) domain 1	-	-		6468	0.443409		protein phosphorylation
TRINITY_DN4158_c0_g2_i1	Gene3D	G3DSA:3.30.200.20	Phosphorylase Kinase; domain 1	-	-		6468	0.443409		protein phosphorylation
TRINITY_DN4158_c0_g2_i1	SUPERFAMILY	SSF56112	Protein kinase-like (PK-like)	IPR011009	Protein kinase-like domain superfamily	-	6468	0.443409		protein phosphorylation
TRINITY_DN4158_c0_g2_i1	PANTHER	PTHR46008	LEAF RUST 10 DISEASE-RESISTANCE LOCUS RECEPTOR-LIKE PROTEIN KINASE-LIKE 1.4	IPR044652	LEAF RUST 10 DISEASE-RESISTANCE LOCUS RECEPTOR-LIKE PROTEIN KINASE-like 1.1/1.2/1.3/1.4/1.5	GO:0004672	6468	0.443409		protein phosphorylation
TRINITY_DN4158_c0_g2_i1	CDD	cd14066	STKc_IRAK	-	-		6468	0.443409		protein phosphorylation
TRINITY_DN4158_c0_g2_i1	SMART	SM00220	serkin_6	IPR000719	Protein kinase domain	GO:0004672|GO:0005524|GO:0006468	6468	0.443409		protein phosphorylation
TRINITY_DN4158_c0_g2_i3	MobiDBLite	mobidb-lite	consensus disorder prediction	-	-		6468	4.02472		protein phosphorylation
TRINITY_DN4158_c0_g2_i3	Gene3D	G3DSA:2.10.25.10	Laminin	-	-		6468	4.02472		protein phosphorylation
TRINITY_DN4158_c0_g2_i3	Pfam	PF00069	Protein kinase domain	IPR000719	Protein kinase domain	GO:0004672|GO:0005524|GO:0006468	6468	4.02472		protein phosphorylation
TRINITY_DN4158_c0_g2_i3	Gene3D	G3DSA:1.10.510.10	Transferase(Phosphotransferase) domain 1	-	-		6468	4.02472		protein phosphorylation
TRINITY_DN4158_c0_g2_i3	Gene3D	G3DSA:3.30.200.20	Phosphorylase Kinase; domain 1	-	-		6468	4.02472		protein phosphorylation
TRINITY_DN4158_c0_g2_i3	SUPERFAMILY	SSF56112	Protein kinase-like (PK-like)	IPR011009	Protein kinase-like domain superfamily	-	6468	4.02472		protein phosphorylation
TRINITY_DN4158_c0_g2_i3	PANTHER	PTHR46008	LEAF RUST 10 DISEASE-RESISTANCE LOCUS RECEPTOR-LIKE PROTEIN KINASE-LIKE 1.4	IPR044652	LEAF RUST 10 DISEASE-RESISTANCE LOCUS RECEPTOR-LIKE PROTEIN KINASE-like 1.1/1.2/1.3/1.4/1.5	GO:0004672	6468	4.02472		protein phosphorylation
TRINITY_DN4158_c0_g2_i3	CDD	cd14066	STKc_IRAK	-	-		6468	4.02472		protein phosphorylation
TRINITY_DN4158_c0_g2_i3	SMART	SM00220	serkin_6	IPR000719	Protein kinase domain	GO:0004672|GO:0005524|GO:0006468	6468	4.02472		protein phosphorylation
TRINITY_DN9902_c0_g2_i1	MobiDBLite	mobidb-lite	consensus disorder prediction	-	-		6468	2.03486		protein phosphorylation
TRINITY_DN9902_c0_g2_i1	Pfam	PF08263	Leucine rich repeat N-terminal domain	IPR013210	Leucine-rich repeat-containing N-terminal, plant-type	-	6468	2.03486		protein phosphorylation
TRINITY_DN9902_c0_g2_i1	Pfam	PF00560	Leucine Rich Repeat	IPR001611	Leucine-rich repeat	GO:0005515	6468	2.03486		protein phosphorylation
TRINITY_DN9902_c0_g2_i1	Gene3D	G3DSA:3.30.200.20	Phosphorylase Kinase; domain 1	-	-		6468	2.03486		protein phosphorylation
TRINITY_DN9902_c0_g2_i1	Gene3D	G3DSA:3.80.10.10	Ribonuclease Inhibitor	IPR032675	Leucine-rich repeat domain superfamily	-	6468	2.03486		protein phosphorylation
TRINITY_DN9902_c0_g2_i1	Pfam	PF00069	Protein kinase domain	IPR000719	Protein kinase domain	GO:0004672|GO:0005524|GO:0006468	6468	2.03486		protein phosphorylation
TRINITY_DN9902_c0_g2_i1	Gene3D	G3DSA:1.10.510.10	Transferase(Phosphotransferase) domain 1	-	-		6468	2.03486		protein phosphorylation
TRINITY_DN9902_c0_g2_i1	PANTHER	PTHR48010	OS05G0588300 PROTEIN	-	-		6468	2.03486		protein phosphorylation
TRINITY_DN9902_c0_g2_i1	SUPERFAMILY	SSF56112	Protein kinase-like (PK-like)	IPR011009	Protein kinase-like domain superfamily	-	6468	2.03486		protein phosphorylation
TRINITY_DN9902_c0_g2_i1	SMART	SM00369	LRR_typ_2	IPR003591	Leucine-rich repeat, typical subtype	-	6468	2.03486		protein phosphorylation
TRINITY_DN9902_c0_g2_i1	SUPERFAMILY	SSF52058	L domain-like	-	-		6468	2.03486		protein phosphorylation
TRINITY_DN2049_c0_g1_i1	Gene3D	G3DSA:1.20.120.730	Sec23/Sec24 helical domain	-	-		6886	0.245815		intracellular protein transport
TRINITY_DN2049_c0_g1_i1	Pfam	PF04811	Sec23/Sec24 trunk domain	IPR006896	Sec23/Sec24, trunk domain	GO:0006886|GO:0006888|GO:0030127	6886	0.245815		intracellular protein transport
TRINITY_DN2049_c0_g1_i1	SUPERFAMILY	SSF53300	vWA-like	IPR036465	von Willebrand factor A-like domain superfamily	-	6886	0.245815		intracellular protein transport
TRINITY_DN2049_c0_g1_i1	CDD	cd11287	Sec23_C	IPR037550	Sec23, C-terminal	GO:0030127|GO:0090114	6886	0.245815		intracellular protein transport
TRINITY_DN2049_c0_g1_i1	Pfam	PF00626	Gelsolin repeat	IPR007123	Gelsolin-like domain	-	6886	0.245815		intracellular protein transport
TRINITY_DN2049_c0_g1_i1	Pfam	PF08033	Sec23/Sec24 beta-sandwich domain	IPR012990	Sec23/Sec24 beta-sandwich	-	6886	0.245815		intracellular protein transport
TRINITY_DN2049_c0_g1_i1	SUPERFAMILY	SSF82754	C-terminal, gelsolin-like domain of Sec23/24	IPR036180	Gelsolin-like domain superfamily	-	6886	0.245815		intracellular protein transport
TRINITY_DN2049_c0_g1_i1	SUPERFAMILY	SSF81995	beta-sandwich domain of Sec23/24	-	-		6886	0.245815		intracellular protein transport
TRINITY_DN2049_c0_g1_i1	Gene3D	G3DSA:3.40.50.410	von Willebrand factor, type A domain	IPR036465	von Willebrand factor A-like domain superfamily	-	6886	0.245815		intracellular protein transport
TRINITY_DN2049_c0_g1_i1	Gene3D	G3DSA:2.60.40.1670	-	-	-		6886	0.245815		intracellular protein transport
TRINITY_DN2049_c0_g1_i1	Gene3D	G3DSA:3.40.20.10	Severin	IPR029006	ADF-H/Gelsolin-like domain superfamily	-	6886	0.245815		intracellular protein transport
TRINITY_DN2049_c0_g1_i1	PANTHER	PTHR11141	PROTEIN TRANSPORT PROTEIN SEC23	IPR037364	Protein transport protein Sec23	-	6886	0.245815		intracellular protein transport
TRINITY_DN2049_c0_g1_i1	Pfam	PF04815	Sec23/Sec24 helical domain	IPR006900	Sec23/Sec24, helical domain	GO:0006886|GO:0006888|GO:0030127	6886	0.245815		intracellular protein transport
TRINITY_DN2049_c0_g1_i1	SUPERFAMILY	SSF81811	Helical domain of Sec23/24	IPR036175	Sec23/Sec24 helical domain superfamily	GO:0006886|GO:0006888|GO:0030127	6886	0.245815		intracellular protein transport
TRINITY_DN5147_c0_g1_i1	SUPERFAMILY	SSF51126	Pectin lyase-like	IPR011050	Pectin lyase fold/virulence factor	-	5975		0.282096	carbohydrate metabolic process
TRINITY_DN5147_c0_g1_i1	Gene3D	G3DSA:2.160.20.10	-	IPR012334	Pectin lyase fold	-	5975		0.282096	carbohydrate metabolic process
TRINITY_DN5147_c0_g1_i1	PANTHER	PTHR31339	PECTIN LYASE-RELATED	-	-		5975		0.282096	carbohydrate metabolic process
TRINITY_DN5147_c0_g1_i1	SMART	SM00710	pbh1	IPR006626	Parallel beta-helix repeat	-	5975		0.282096	carbohydrate metabolic process
TRINITY_DN5147_c0_g1_i1	Pfam	PF00295	Glycosyl hydrolases family 28	IPR000743	Glycoside hydrolase, family 28	GO:0004650|GO:0005975	5975		0.282096	carbohydrate metabolic process
TRINITY_DN5147_c0_g1_i1	MobiDBLite	mobidb-lite	consensus disorder prediction	-	-		5975		0.282096	carbohydrate metabolic process
TRINITY_DN1673_c0_g1_i5	Gene3D	G3DSA:1.10.3460.10	Chlorophyll a/b binding protein domain	-	-		9765	2.49036		photosynthesis, light harvesting
TRINITY_DN1673_c0_g1_i5	Pfam	PF00504	Chlorophyll A-B binding protein	IPR022796	Chlorophyll A-B binding protein	-	9765	2.49036		photosynthesis, light harvesting
TRINITY_DN1673_c0_g1_i5	SUPERFAMILY	SSF103511	Chlorophyll a-b binding protein	-	-		9765	2.49036		photosynthesis, light harvesting
TRINITY_DN1673_c0_g1_i5	PANTHER	PTHR21649	CHLOROPHYLL A/B BINDING PROTEIN	IPR001344	Chlorophyll A-B binding protein, plant and chromista	GO:0009765|GO:0016020	9765	2.49036		photosynthesis, light harvesting
TRINITY_DN1673_c0_g1_i5	MobiDBLite	mobidb-lite	consensus disorder prediction	-	-		9765	2.49036		photosynthesis, light harvesting
TRINITY_DN1673_c0_g1_i34	Gene3D	G3DSA:1.10.3460.10	Chlorophyll a/b binding protein domain	-	-		9765	2.03371	2.4461	photosynthesis, light harvesting
TRINITY_DN1673_c0_g1_i34	Pfam	PF00504	Chlorophyll A-B binding protein	IPR022796	Chlorophyll A-B binding protein	-	9765	2.03371	2.4461	photosynthesis, light harvesting
TRINITY_DN1673_c0_g1_i34	SUPERFAMILY	SSF103511	Chlorophyll a-b binding protein	-	-		9765	2.03371	2.4461	photosynthesis, light harvesting
TRINITY_DN1673_c0_g1_i34	PANTHER	PTHR21649	CHLOROPHYLL A/B BINDING PROTEIN	IPR001344	Chlorophyll A-B binding protein, plant and chromista	GO:0009765|GO:0016020	9765	2.03371	2.4461	photosynthesis, light harvesting
TRINITY_DN1673_c0_g1_i34	MobiDBLite	mobidb-lite	consensus disorder prediction	-	-		9765	2.03371	2.4461	photosynthesis, light harvesting
TRINITY_DN10296_c0_g2_i2	MobiDBLite	mobidb-lite	consensus disorder prediction	-	-		6468		0.48762	protein phosphorylation
TRINITY_DN10296_c0_g2_i2	Pfam	PF08263	Leucine rich repeat N-terminal domain	IPR013210	Leucine-rich repeat-containing N-terminal, plant-type	-	6468		0.48762	protein phosphorylation
TRINITY_DN10296_c0_g2_i2	Pfam	PF07714	Protein tyrosine and serine/threonine kinase	IPR001245	Serine-threonine/tyrosine-protein kinase, catalytic domain	GO:0004672|GO:0006468	6468		0.48762	protein phosphorylation
TRINITY_DN10296_c0_g2_i2	SUPERFAMILY	SSF52058	L domain-like	-	-		6468		0.48762	protein phosphorylation
TRINITY_DN10296_c0_g2_i2	PANTHER	PTHR46084	PROTEIN MALE DISCOVERER 2	-	-		6468		0.48762	protein phosphorylation
TRINITY_DN10296_c0_g2_i2	Gene3D	G3DSA:3.80.10.10	Ribonuclease Inhibitor	IPR032675	Leucine-rich repeat domain superfamily	-	6468		0.48762	protein phosphorylation
TRINITY_DN10296_c0_g2_i2	Gene3D	G3DSA:1.10.510.10	Transferase(Phosphotransferase) domain 1	-	-		6468		0.48762	protein phosphorylation
TRINITY_DN10296_c0_g2_i2	SUPERFAMILY	SSF56112	Protein kinase-like (PK-like)	IPR011009	Protein kinase-like domain superfamily	-	6468		0.48762	protein phosphorylation
TRINITY_DN1974_c0_g1_i14	MobiDBLite	mobidb-lite	consensus disorder prediction	-	-		6468		0.378013	protein phosphorylation
TRINITY_DN1974_c0_g1_i14	PRINTS	PR00109	Tyrosine kinase catalytic domain signature	IPR001245	Serine-threonine/tyrosine-protein kinase, catalytic domain	GO:0004672|GO:0006468	6468		0.378013	protein phosphorylation
TRINITY_DN1974_c0_g1_i14	SUPERFAMILY	SSF55021	ACT-like	IPR045865	ACT-like domain	-	6468		0.378013	protein phosphorylation
TRINITY_DN1974_c0_g1_i14	PANTHER	PTHR44329	SERINE/THREONINE-PROTEIN KINASE TNNI3K-RELATED	-	-		6468		0.378013	protein phosphorylation
TRINITY_DN1974_c0_g1_i14	Pfam	PF07714	Protein tyrosine and serine/threonine kinase	IPR001245	Serine-threonine/tyrosine-protein kinase, catalytic domain	GO:0004672|GO:0006468	6468		0.378013	protein phosphorylation
TRINITY_DN1974_c0_g1_i14	SMART	SM00220	serkin_6	IPR000719	Protein kinase domain	GO:0004672|GO:0005524|GO:0006468	6468		0.378013	protein phosphorylation
TRINITY_DN1974_c0_g1_i14	Gene3D	G3DSA:3.30.200.20	Phosphorylase Kinase; domain 1	-	-		6468		0.378013	protein phosphorylation
TRINITY_DN1974_c0_g1_i14	CDD	cd13999	STKc_MAP3K-like	-	-		6468		0.378013	protein phosphorylation
TRINITY_DN1974_c0_g1_i14	Gene3D	G3DSA:1.10.510.10	Transferase(Phosphotransferase) domain 1	-	-		6468		0.378013	protein phosphorylation
TRINITY_DN1974_c0_g1_i14	Pfam	PF01842	ACT domain	IPR002912	ACT domain	-	6468		0.378013	protein phosphorylation
TRINITY_DN1974_c0_g1_i14	SUPERFAMILY	SSF56112	Protein kinase-like (PK-like)	IPR011009	Protein kinase-like domain superfamily	-	6468		0.378013	protein phosphorylation
TRINITY_DN5160_c0_g1_i6	PRINTS	PR00634	Major pollen allergen Bet V1 signature	IPR024949	Bet v I type allergen	GO:0004864|GO:0009738|GO:0010427|GO:0038023	9738	0.147664	0.147664	abscisic acid-activated signaling pathway
TRINITY_DN5160_c0_g1_i6	SUPERFAMILY	SSF55961	Bet v1-like	-	-		9738	0.147664	0.147664	abscisic acid-activated signaling pathway
TRINITY_DN5160_c0_g1_i6	Pfam	PF00407	Pathogenesis-related protein Bet v 1 family	IPR000916	Bet v I/Major latex protein	GO:0006952	9738	0.147664	0.147664	abscisic acid-activated signaling pathway
TRINITY_DN5160_c0_g1_i6	Gene3D	G3DSA:3.30.530.20	-	IPR023393	START-like domain superfamily	-	9738	0.147664	0.147664	abscisic acid-activated signaling pathway
TRINITY_DN5160_c0_g1_i6	PANTHER	PTHR31213	-	-	-		9738	0.147664	0.147664	abscisic acid-activated signaling pathway
TRINITY_DN5160_c0_g1_i6	CDD	cd07816	Bet_v1-like	-	-		9738	0.147664	0.147664	abscisic acid-activated signaling pathway
TRINITY_DN1721_c0_g1_i10	Gene3D	G3DSA:2.130.10.10	-	IPR015943	WD40/YVTN repeat-like-containing domain superfamily	GO:0005515	6886		0.496281	intracellular protein transport
TRINITY_DN1721_c0_g1_i10	PANTHER	PTHR22746	RAB6A-GEF COMPLEX PARTNER PROTEIN 1	IPR040096	RAB6A-GEF complex partner protein 1	GO:0006886|GO:0034066	6886		0.496281	intracellular protein transport
TRINITY_DN1721_c0_g1_i10	SUPERFAMILY	SSF50978	WD40 repeat-like	IPR036322	WD40-repeat-containing domain superfamily	GO:0005515	6886		0.496281	intracellular protein transport
TRINITY_DN1721_c0_g1_i10	Coils	Coil	Coil	-	-		6886		0.496281	intracellular protein transport
TRINITY_DN1721_c0_g1_i10	Pfam	PF07064	RIC1	IPR009771	Ribosome control protein 1	-	6886		0.496281	intracellular protein transport
TRINITY_DN227_c0_g1_i15	MobiDBLite	mobidb-lite	consensus disorder prediction	-	-		6418		0.18237	tRNA aminoacylation for protein translation
TRINITY_DN227_c0_g1_i15	NCBIfam	TIGR00458	aspartate--tRNA(Asn) ligase	IPR004523	Aspartate-tRNA synthetase, type 2	GO:0000166|GO:0004815|GO:0005524|GO:0005737|GO:0006422	6418		0.18237	tRNA aminoacylation for protein translation
TRINITY_DN227_c0_g1_i15	Coils	Coil	Coil	-	-		6418		0.18237	tRNA aminoacylation for protein translation
TRINITY_DN227_c0_g1_i15	PRINTS	PR01042	Aspartyl-tRNA synthetase signature	IPR002312	Aspartyl/Asparaginyl-tRNA synthetase, class IIb	GO:0000166|GO:0004812|GO:0005524|GO:0006418	6418		0.18237	tRNA aminoacylation for protein translation
TRINITY_DN227_c0_g1_i15	Gene3D	G3DSA:2.40.50.140	-	IPR012340	Nucleic acid-binding, OB-fold	-	6418		0.18237	tRNA aminoacylation for protein translation
TRINITY_DN227_c0_g1_i15	CDD	cd04320	AspRS_cyto_N	-	-		6418		0.18237	tRNA aminoacylation for protein translation
TRINITY_DN227_c0_g1_i15	CDD	cd00776	AsxRS_core	-	-		6418		0.18237	tRNA aminoacylation for protein translation
TRINITY_DN227_c0_g1_i15	Pfam	PF00152	tRNA synthetases class II (D, K and N)	IPR004364	Aminoacyl-tRNA synthetase, class II (D/K/N)	GO:0000166|GO:0004812|GO:0005524|GO:0006418	6418		0.18237	tRNA aminoacylation for protein translation
TRINITY_DN227_c0_g1_i15	Gene3D	G3DSA:3.30.930.10	Bira Bifunctional Protein; Domain 2	IPR045864	Class II Aminoacyl-tRNA synthetase/Biotinyl protein ligase (BPL) and lipoyl protein ligase (LPL)	-	6418		0.18237	tRNA aminoacylation for protein translation
TRINITY_DN227_c0_g1_i15	PANTHER	PTHR43450	ASPARTYL-TRNA SYNTHETASE	IPR004523	Aspartate-tRNA synthetase, type 2	GO:0000166|GO:0004815|GO:0005524|GO:0005737|GO:0006422	6418		0.18237	tRNA aminoacylation for protein translation
TRINITY_DN227_c0_g1_i15	SUPERFAMILY	SSF50249	Nucleic acid-binding proteins	IPR012340	Nucleic acid-binding, OB-fold	-	6418		0.18237	tRNA aminoacylation for protein translation
TRINITY_DN227_c0_g1_i15	SUPERFAMILY	SSF55681	Class II aaRS and biotin synthetases	IPR045864	Class II Aminoacyl-tRNA synthetase/Biotinyl protein ligase (BPL) and lipoyl protein ligase (LPL)	-	6418		0.18237	tRNA aminoacylation for protein translation
TRINITY_DN7850_c1_g1_i1	MobiDBLite	mobidb-lite	consensus disorder prediction	-	-		6546		0.160334	glycine catabolic process
TRINITY_DN7850_c1_g1_i1	PRINTS	PR01217	Proline rich extensin signature	-	-		6546		0.160334	glycine catabolic process
TRINITY_DN7850_c1_g1_i1	Gene3D	G3DSA:3.40.640.10	-	IPR015421	Pyridoxal phosphate-dependent transferase, major domain	GO:0003824	6546		0.160334	glycine catabolic process
TRINITY_DN7850_c1_g1_i1	Pfam	PF02347	Glycine cleavage system P-protein	IPR020581	Glycine cleavage system P protein	GO:0004375|GO:0006546	6546		0.160334	glycine catabolic process
TRINITY_DN7850_c1_g1_i1	Gene3D	G3DSA:3.90.1150.10	Aspartate Aminotransferase, domain 1	IPR015422	Pyridoxal phosphate-dependent transferase, small domain	GO:0003824	6546		0.160334	glycine catabolic process
TRINITY_DN7850_c1_g1_i1	CDD	cd00613	GDC-P	IPR020581	Glycine cleavage system P protein	GO:0004375|GO:0006546	6546		0.160334	glycine catabolic process
TRINITY_DN7850_c1_g1_i1	SUPERFAMILY	SSF53383	PLP-dependent transferases	IPR015424	Pyridoxal phosphate-dependent transferase	-	6546		0.160334	glycine catabolic process
TRINITY_DN7850_c1_g1_i1	PANTHER	PTHR11773	GLYCINE DEHYDROGENASE, DECARBOXYLATING	IPR020581	Glycine cleavage system P protein	GO:0004375|GO:0006546	6546		0.160334	glycine catabolic process
TRINITY_DN36_c0_g1_i4	NCBIfam	TIGR01429	AMP deaminase	IPR006329	AMP deaminase	GO:0003876|GO:0032264	32264		0.486666	IMP salvage
TRINITY_DN36_c0_g1_i4	Gene3D	G3DSA:4.10.800.20	-	-	-		32264		0.486666	IMP salvage
TRINITY_DN36_c0_g1_i4	Pfam	PF19326	AMP deaminase	IPR006329	AMP deaminase	GO:0003876|GO:0032264	32264		0.486666	IMP salvage
TRINITY_DN36_c0_g1_i4	PIRSF	PIRSF001251	AMP_deaminase	IPR006329	AMP deaminase	GO:0003876|GO:0032264	32264		0.486666	IMP salvage
TRINITY_DN36_c0_g1_i4	SUPERFAMILY	SSF51556	Metallo-dependent hydrolases	IPR032466	Metal-dependent hydrolase	-	32264		0.486666	IMP salvage
TRINITY_DN36_c0_g1_i4	Gene3D	G3DSA:3.20.20.140	-	-	-		32264		0.486666	IMP salvage
TRINITY_DN36_c0_g1_i4	PANTHER	PTHR11359	AMP DEAMINASE	IPR006329	AMP deaminase	GO:0003876|GO:0032264	32264		0.486666	IMP salvage
TRINITY_DN36_c0_g1_i4	CDD	cd01319	AMPD	IPR006329	AMP deaminase	GO:0003876|GO:0032264	32264		0.486666	IMP salvage
TRINITY_DN36_c0_g1_i4	MobiDBLite	mobidb-lite	consensus disorder prediction	-	-		32264		0.486666	IMP salvage
TRINITY_DN2722_c1_g1_i1	PANTHER	PTHR47973	CYSTEINE-RICH RECEPTOR-LIKE PROTEIN KINASE 3	-	-		6468		0.208553	protein phosphorylation
TRINITY_DN2722_c1_g1_i1	Pfam	PF00069	Protein kinase domain	IPR000719	Protein kinase domain	GO:0004672|GO:0005524|GO:0006468	6468		0.208553	protein phosphorylation
TRINITY_DN2722_c1_g1_i1	SUPERFAMILY	SSF56112	Protein kinase-like (PK-like)	IPR011009	Protein kinase-like domain superfamily	-	6468		0.208553	protein phosphorylation
TRINITY_DN2722_c1_g1_i1	Gene3D	G3DSA:1.10.510.10	Transferase(Phosphotransferase) domain 1	-	-		6468		0.208553	protein phosphorylation
TRINITY_DN2722_c1_g1_i1	MobiDBLite	mobidb-lite	consensus disorder prediction	-	-		6468		0.208553	protein phosphorylation
TRINITY_DN33661_c1_g1_i52	Gene3D	G3DSA:1.10.510.10	Transferase(Phosphotransferase) domain 1	-	-		6468		2.96157	protein phosphorylation
TRINITY_DN33661_c1_g1_i52	SUPERFAMILY	SSF56112	Protein kinase-like (PK-like)	IPR011009	Protein kinase-like domain superfamily	-	6468		2.96157	protein phosphorylation
TRINITY_DN33661_c1_g1_i52	Pfam	PF00069	Protein kinase domain	IPR000719	Protein kinase domain	GO:0004672|GO:0005524|GO:0006468	6468		2.96157	protein phosphorylation
TRINITY_DN33661_c1_g1_i52	PANTHER	PTHR13902	SERINE/THREONINE-PROTEIN KINASE WNK WITH NO LYSINE -RELATED	-	-		6468		2.96157	protein phosphorylation
TRINITY_DN5930_c0_g3_i1	Gene3D	G3DSA:2.130.10.110	-	IPR016025	Clathrin heavy chain, N-terminal	GO:0005198|GO:0006886|GO:0016192|GO:0030130|GO:0030132	16192		0.496482	vesicle-mediated transport
TRINITY_DN5930_c0_g3_i1	Gene3D	G3DSA:2.130.10.110	-	IPR016025	Clathrin heavy chain, N-terminal	GO:0005198|GO:0006886|GO:0016192|GO:0030130|GO:0030132	6886		0.496482	intracellular protein transport
TRINITY_DN5930_c0_g3_i1	SUPERFAMILY	SSF50989	Clathrin heavy-chain terminal domain	IPR016025	Clathrin heavy chain, N-terminal	GO:0005198|GO:0006886|GO:0016192|GO:0030130|GO:0030132	16192		0.496482	vesicle-mediated transport
TRINITY_DN5930_c0_g3_i1	SUPERFAMILY	SSF50989	Clathrin heavy-chain terminal domain	IPR016025	Clathrin heavy chain, N-terminal	GO:0005198|GO:0006886|GO:0016192|GO:0030130|GO:0030132	6886		0.496482	intracellular protein transport
TRINITY_DN5930_c0_g3_i1	Pfam	PF01394	Clathrin propeller repeat	IPR022365	Clathrin, heavy chain, propeller repeat	-	16192		0.496482	vesicle-mediated transport
TRINITY_DN5930_c0_g3_i1	Pfam	PF01394	Clathrin propeller repeat	IPR022365	Clathrin, heavy chain, propeller repeat	-	6886		0.496482	intracellular protein transport
TRINITY_DN5930_c0_g3_i1	PANTHER	PTHR10292	CLATHRIN HEAVY CHAIN RELATED	-	-		16192		0.496482	vesicle-mediated transport
TRINITY_DN5930_c0_g3_i1	PANTHER	PTHR10292	CLATHRIN HEAVY CHAIN RELATED	-	-		6886		0.496482	intracellular protein transport
TRINITY_DN1110_c0_g1_i14	Pfam	PF00295	Glycosyl hydrolases family 28	IPR000743	Glycoside hydrolase, family 28	GO:0004650|GO:0005975	5975		0.373341	carbohydrate metabolic process
TRINITY_DN1110_c0_g1_i14	SMART	SM00710	pbh1	IPR006626	Parallel beta-helix repeat	-	5975		0.373341	carbohydrate metabolic process
TRINITY_DN1110_c0_g1_i14	Gene3D	G3DSA:2.160.20.10	-	IPR012334	Pectin lyase fold	-	5975		0.373341	carbohydrate metabolic process
TRINITY_DN1110_c0_g1_i14	PANTHER	PTHR31339	PECTIN LYASE-RELATED	-	-		5975		0.373341	carbohydrate metabolic process
TRINITY_DN1110_c0_g1_i14	SUPERFAMILY	SSF51126	Pectin lyase-like	IPR011050	Pectin lyase fold/virulence factor	-	5975		0.373341	carbohydrate metabolic process
TRINITY_DN1110_c0_g1_i14	Coils	Coil	Coil	-	-		5975		0.373341	carbohydrate metabolic process
TRINITY_DN1110_c0_g1_i14	Pfam	PF12708	Pectate lyase superfamily protein	IPR024535	Pectate lyase superfamily protein	-	5975		0.373341	carbohydrate metabolic process
TRINITY_DN4591_c0_g1_i24	Gene3D	G3DSA:3.20.20.80	Glycosidases	-	-		5975	0.491216	0.491216	carbohydrate metabolic process
TRINITY_DN4591_c0_g1_i24	Pfam	PF00332	Glycosyl hydrolases family 17	IPR000490	Glycoside hydrolase family 17	GO:0004553|GO:0005975	5975	0.491216	0.491216	carbohydrate metabolic process
TRINITY_DN4591_c0_g1_i24	SUPERFAMILY	SSF51445	(Trans)glycosidases	IPR017853	Glycoside hydrolase superfamily	-	5975	0.491216	0.491216	carbohydrate metabolic process
TRINITY_DN4591_c0_g1_i24	PANTHER	PTHR32227	GLUCAN ENDO-1,3-BETA-GLUCOSIDASE BG1-RELATED-RELATED	IPR044965	Glycoside hydrolase family 17, plant	GO:0004553|GO:0005975	5975	0.491216	0.491216	carbohydrate metabolic process
TRINITY_DN4591_c0_g1_i24	MobiDBLite	mobidb-lite	consensus disorder prediction	-	-		5975	0.491216	0.491216	carbohydrate metabolic process
TRINITY_DN6779_c0_g3_i1	SUPERFAMILY	SSF53748	Phosphoglycerate kinase	IPR036043	Phosphoglycerate kinase superfamily	GO:0004618|GO:0006096	6096	0.487715		glycolytic process
TRINITY_DN6779_c0_g3_i1	Gene3D	G3DSA:3.40.50.1260	-	IPR015824	Phosphoglycerate kinase, N-terminal	GO:0004618|GO:0006096	6096	0.487715		glycolytic process
TRINITY_DN6779_c0_g3_i1	PANTHER	PTHR11406	PHOSPHOGLYCERATE KINASE	IPR001576	Phosphoglycerate kinase	GO:0004618|GO:0006096	6096	0.487715		glycolytic process
TRINITY_DN6779_c0_g3_i1	Pfam	PF00162	Phosphoglycerate kinase	IPR001576	Phosphoglycerate kinase	GO:0004618|GO:0006096	6096	0.487715		glycolytic process
TRINITY_DN6779_c0_g3_i1	MobiDBLite	mobidb-lite	consensus disorder prediction	-	-		6096	0.487715		glycolytic process
TRINITY_DN8700_c0_g1_i2	Pfam	PF00257	Dehydrin	IPR000167	Dehydrin	GO:0009415	9415	0.358181	0.358181	response to water
TRINITY_DN8700_c0_g1_i2	MobiDBLite	mobidb-lite	consensus disorder prediction	-	-		9415	0.358181	0.358181	response to water
TRINITY_DN8700_c0_g1_i2	PANTHER	PTHR33346	DEHYDRIN XERO 2-RELATED	IPR000167	Dehydrin	GO:0009415	9415	0.358181	0.358181	response to water
TRINITY_DN5026_c0_g2_i2	MobiDBLite	mobidb-lite	consensus disorder prediction	-	-		16192		0.449696	vesicle-mediated transport
TRINITY_DN5026_c0_g2_i2	MobiDBLite	mobidb-lite	consensus disorder prediction	-	-		6886		0.449696	intracellular protein transport
TRINITY_DN5026_c0_g2_i2	Pfam	PF00637	Region in Clathrin and VPS	IPR000547	Clathrin, heavy chain/VPS, 7-fold repeat	GO:0006886|GO:0016192	16192		0.449696	vesicle-mediated transport
TRINITY_DN5026_c0_g2_i2	Pfam	PF00637	Region in Clathrin and VPS	IPR000547	Clathrin, heavy chain/VPS, 7-fold repeat	GO:0006886|GO:0016192	6886		0.449696	intracellular protein transport
TRINITY_DN5026_c0_g2_i2	PANTHER	PTHR12894	CNH DOMAIN CONTAINING	IPR032914	Vam6/VPS39/TRAP1 family	GO:0016192	16192		0.449696	vesicle-mediated transport
TRINITY_DN5026_c0_g2_i2	PANTHER	PTHR12894	CNH DOMAIN CONTAINING	IPR032914	Vam6/VPS39/TRAP1 family	GO:0016192	6886		0.449696	intracellular protein transport
TRINITY_DN5026_c0_g2_i2	Pfam	PF10366	Vacuolar sorting protein 39 domain 1	IPR019452	Vacuolar sorting protein 39/Transforming growth factor beta receptor-associated domain 1	-	16192		0.449696	vesicle-mediated transport
TRINITY_DN5026_c0_g2_i2	Pfam	PF10366	Vacuolar sorting protein 39 domain 1	IPR019452	Vacuolar sorting protein 39/Transforming growth factor beta receptor-associated domain 1	-	6886		0.449696	intracellular protein transport
TRINITY_DN5026_c0_g2_i2	Pfam	PF00780	CNH domain	IPR001180	Citron homology (CNH) domain	-	16192		0.449696	vesicle-mediated transport
TRINITY_DN5026_c0_g2_i2	Pfam	PF00780	CNH domain	IPR001180	Citron homology (CNH) domain	-	6886		0.449696	intracellular protein transport
TRINITY_DN5026_c0_g2_i2	Pfam	PF10367	Vacuolar sorting protein 39 domain 2	IPR019453	Vacuolar sorting protein 39/Transforming growth factor beta receptor-associated domain 2	-	16192		0.449696	vesicle-mediated transport
TRINITY_DN5026_c0_g2_i2	Pfam	PF10367	Vacuolar sorting protein 39 domain 2	IPR019453	Vacuolar sorting protein 39/Transforming growth factor beta receptor-associated domain 2	-	6886		0.449696	intracellular protein transport
TRINITY_DN4205_c0_g1_i1	Coils	Coil	Coil	-	-		9058	2.11748		biosynthetic process
TRINITY_DN4205_c0_g1_i1	Coils	Coil	Coil	-	-		15995	2.11748		chlorophyll biosynthetic process
TRINITY_DN4205_c0_g1_i1	Pfam	PF11965	Domain of unknown function (DUF3479)	IPR022571	Magnesium chelatase, subunit H, N-terminal	GO:0016851	9058	2.11748		biosynthetic process
TRINITY_DN4205_c0_g1_i1	Pfam	PF11965	Domain of unknown function (DUF3479)	IPR022571	Magnesium chelatase, subunit H, N-terminal	GO:0016851	15995	2.11748		chlorophyll biosynthetic process
TRINITY_DN4205_c0_g1_i1	NCBIfam	TIGR02025	magnesium chelatase subunit H	IPR011771	Magnesium-chelatase, subunit H	GO:0015995|GO:0016851	9058	2.11748		biosynthetic process
TRINITY_DN4205_c0_g1_i1	NCBIfam	TIGR02025	magnesium chelatase subunit H	IPR011771	Magnesium-chelatase, subunit H	GO:0015995|GO:0016851	15995	2.11748		chlorophyll biosynthetic process
TRINITY_DN4205_c0_g1_i1	CDD	cd10150	CobN_like	IPR003672	CobN/magnesium chelatase	GO:0009058	9058	2.11748		biosynthetic process
TRINITY_DN4205_c0_g1_i1	CDD	cd10150	CobN_like	IPR003672	CobN/magnesium chelatase	GO:0009058	15995	2.11748		chlorophyll biosynthetic process
TRINITY_DN4205_c0_g1_i1	Pfam	PF02514	CobN/Magnesium Chelatase	IPR003672	CobN/magnesium chelatase	GO:0009058	9058	2.11748		biosynthetic process
TRINITY_DN4205_c0_g1_i1	Pfam	PF02514	CobN/Magnesium Chelatase	IPR003672	CobN/magnesium chelatase	GO:0009058	15995	2.11748		chlorophyll biosynthetic process
TRINITY_DN4205_c0_g1_i1	PANTHER	PTHR44119	MAGNESIUM-CHELATASE SUBUNIT CHLH, CHLOROPLASTIC	IPR003672	CobN/magnesium chelatase	GO:0009058	9058	2.11748		biosynthetic process
TRINITY_DN4205_c0_g1_i1	PANTHER	PTHR44119	MAGNESIUM-CHELATASE SUBUNIT CHLH, CHLOROPLASTIC	IPR003672	CobN/magnesium chelatase	GO:0009058	15995	2.11748		chlorophyll biosynthetic process
TRINITY_DN4205_c0_g1_i1	MobiDBLite	mobidb-lite	consensus disorder prediction	-	-		9058	2.11748		biosynthetic process
TRINITY_DN4205_c0_g1_i1	MobiDBLite	mobidb-lite	consensus disorder prediction	-	-		15995	2.11748		chlorophyll biosynthetic process
TRINITY_DN6555_c0_g3_i7	Coils	Coil	Coil	-	-		15031	0.426932	0.387075	protein transport
TRINITY_DN6555_c0_g3_i7	PANTHER	PTHR10687	SECRETORY CARRIER-ASSOCIATED MEMBRANE PROTEIN SCAMP	IPR007273	SCAMP	GO:0015031|GO:0016020	15031	0.426932	0.387075	protein transport
TRINITY_DN6555_c0_g3_i7	MobiDBLite	mobidb-lite	consensus disorder prediction	-	-		15031	0.426932	0.387075	protein transport
TRINITY_DN6555_c0_g3_i7	Pfam	PF04144	SCAMP family	IPR007273	SCAMP	GO:0015031|GO:0016020	15031	0.426932	0.387075	protein transport
TRINITY_DN8219_c0_g1_i1	MobiDBLite	mobidb-lite	consensus disorder prediction	-	-		6812		0.469127	monoatomic cation transport
TRINITY_DN8219_c0_g1_i1	PANTHER	PTHR16254	POTASSIUM/PROTON ANTIPORTER-RELATED	IPR045158	K(+) efflux antiporter 4/5/6-like	GO:0015386|GO:0071805|GO:1902600	6812		0.469127	monoatomic cation transport
TRINITY_DN8219_c0_g1_i1	Pfam	PF00999	Sodium/hydrogen exchanger family	IPR006153	Cation/H+ exchanger	GO:0006812|GO:0015297|GO:0016020|GO:0055085|GO:1902600	6812		0.469127	monoatomic cation transport
TRINITY_DN8219_c0_g1_i1	Gene3D	G3DSA:1.20.1530.20	-	IPR038770	Sodium/solute symporter superfamily	-	6812		0.469127	monoatomic cation transport
TRINITY_DN335_c0_g1_i4	MobiDBLite	mobidb-lite	consensus disorder prediction	-	-		9058		2.021	biosynthetic process
TRINITY_DN335_c0_g1_i4	Gene3D	G3DSA:2.160.10.10	Hexapeptide repeat proteins	-	-		9058		2.021	biosynthetic process
TRINITY_DN335_c0_g1_i4	PANTHER	PTHR22572	SUGAR-1-PHOSPHATE GUANYL TRANSFERASE	-	-		9058		2.021	biosynthetic process
TRINITY_DN335_c0_g1_i4	Gene3D	G3DSA:3.90.550.10	Spore Coat Polysaccharide Biosynthesis Protein SpsA; Chain A	IPR029044	Nucleotide-diphospho-sugar transferases	-	9058		2.021	biosynthetic process
TRINITY_DN335_c0_g1_i4	Pfam	PF00132	Bacterial transferase hexapeptide (six repeats)	IPR001451	Hexapeptide repeat	-	9058		2.021	biosynthetic process
TRINITY_DN335_c0_g1_i4	Pfam	PF00483	Nucleotidyl transferase	IPR005835	Nucleotidyl transferase domain	GO:0009058	9058		2.021	biosynthetic process
TRINITY_DN335_c0_g1_i4	SUPERFAMILY	SSF53448	Nucleotide-diphospho-sugar transferases	IPR029044	Nucleotide-diphospho-sugar transferases	-	9058		2.021	biosynthetic process
TRINITY_DN11320_c0_g1_i1	PANTHER	PTHR12961	CONSERVED OLIGOMERIC GOLGI COMPLEX COMPONENT 2	IPR009316	COG complex component, COG2	GO:0007030|GO:0015031|GO:0016020	15031		0.110239	protein transport
TRINITY_DN699_c0_g1_i3	Gene3D	G3DSA:3.30.200.20	Phosphorylase Kinase; domain 1	-	-		6468		0.328608	protein phosphorylation
TRINITY_DN699_c0_g1_i3	PANTHER	PTHR45621	OS01G0588500 PROTEIN-RELATED	-	-		6468		0.328608	protein phosphorylation
TRINITY_DN699_c0_g1_i3	SUPERFAMILY	SSF56112	Protein kinase-like (PK-like)	IPR011009	Protein kinase-like domain superfamily	-	6468		0.328608	protein phosphorylation
TRINITY_DN699_c0_g1_i3	MobiDBLite	mobidb-lite	consensus disorder prediction	-	-		6468		0.328608	protein phosphorylation
TRINITY_DN699_c0_g1_i3	CDD	cd14066	STKc_IRAK	-	-		6468		0.328608	protein phosphorylation
TRINITY_DN699_c0_g1_i3	Gene3D	G3DSA:1.10.510.10	Transferase(Phosphotransferase) domain 1	-	-		6468		0.328608	protein phosphorylation
TRINITY_DN699_c0_g1_i3	Pfam	PF07714	Protein tyrosine and serine/threonine kinase	IPR001245	Serine-threonine/tyrosine-protein kinase, catalytic domain	GO:0004672|GO:0006468	6468		0.328608	protein phosphorylation
TRINITY_DN10356_c0_g1_i1	MobiDBLite	mobidb-lite	consensus disorder prediction	-	-		16192		0.090836	vesicle-mediated transport
TRINITY_DN10356_c0_g1_i1	MobiDBLite	mobidb-lite	consensus disorder prediction	-	-		6886		0.090836	intracellular protein transport
TRINITY_DN10356_c0_g1_i1	Pfam	PF01394	Clathrin propeller repeat	IPR022365	Clathrin, heavy chain, propeller repeat	-	16192		0.090836	vesicle-mediated transport
TRINITY_DN10356_c0_g1_i1	Pfam	PF01394	Clathrin propeller repeat	IPR022365	Clathrin, heavy chain, propeller repeat	-	6886		0.090836	intracellular protein transport
TRINITY_DN10356_c0_g1_i1	Gene3D	G3DSA:2.130.10.110	-	IPR016025	Clathrin heavy chain, N-terminal	GO:0005198|GO:0006886|GO:0016192|GO:0030130|GO:0030132	16192		0.090836	vesicle-mediated transport
TRINITY_DN10356_c0_g1_i1	Gene3D	G3DSA:2.130.10.110	-	IPR016025	Clathrin heavy chain, N-terminal	GO:0005198|GO:0006886|GO:0016192|GO:0030130|GO:0030132	6886		0.090836	intracellular protein transport
TRINITY_DN10356_c0_g1_i1	PANTHER	PTHR10292	CLATHRIN HEAVY CHAIN RELATED	-	-		16192		0.090836	vesicle-mediated transport
TRINITY_DN10356_c0_g1_i1	PANTHER	PTHR10292	CLATHRIN HEAVY CHAIN RELATED	-	-		6886		0.090836	intracellular protein transport
TRINITY_DN10356_c0_g1_i1	SUPERFAMILY	SSF50989	Clathrin heavy-chain terminal domain	IPR016025	Clathrin heavy chain, N-terminal	GO:0005198|GO:0006886|GO:0016192|GO:0030130|GO:0030132	16192		0.090836	vesicle-mediated transport
TRINITY_DN10356_c0_g1_i1	SUPERFAMILY	SSF50989	Clathrin heavy-chain terminal domain	IPR016025	Clathrin heavy chain, N-terminal	GO:0005198|GO:0006886|GO:0016192|GO:0030130|GO:0030132	6886		0.090836	intracellular protein transport
TRINITY_DN13499_c0_g2_i1	MobiDBLite	mobidb-lite	consensus disorder prediction	-	-		5975	0.409513	0.423752	carbohydrate metabolic process
TRINITY_DN13499_c0_g2_i1	Gene3D	G3DSA:1.50.10.10	-	IPR012341	Six-hairpin glycosidase-like superfamily	GO:0005975	5975	0.409513	0.423752	carbohydrate metabolic process
TRINITY_DN3832_c0_g1_i1	MobiDBLite	mobidb-lite	consensus disorder prediction	-	-		6468		0.387265	protein phosphorylation
TRINITY_DN3832_c0_g1_i1	Pfam	PF00069	Protein kinase domain	IPR000719	Protein kinase domain	GO:0004672|GO:0005524|GO:0006468	6468		0.387265	protein phosphorylation
TRINITY_DN3832_c0_g1_i1	Coils	Coil	Coil	-	-		6468		0.387265	protein phosphorylation
TRINITY_DN3832_c0_g1_i1	Gene3D	G3DSA:1.10.510.10	Transferase(Phosphotransferase) domain 1	-	-		6468		0.387265	protein phosphorylation
TRINITY_DN3832_c0_g1_i1	SUPERFAMILY	SSF56112	Protein kinase-like (PK-like)	IPR011009	Protein kinase-like domain superfamily	-	6468		0.387265	protein phosphorylation
TRINITY_DN3832_c0_g1_i1	Gene3D	G3DSA:3.30.200.20	Phosphorylase Kinase; domain 1	-	-		6468		0.387265	protein phosphorylation
TRINITY_DN3832_c0_g1_i1	Gene3D	G3DSA:3.10.20.90	-	-	-		6468		0.387265	protein phosphorylation
TRINITY_DN3832_c0_g1_i1	Pfam	PF12202	Oxidative-stress-responsive kinase 1 C-terminal domain	IPR024678	Serine/threonine-protein kinase OSR1/WNK, CCT domain	GO:0004674|GO:0005524	6468		0.387265	protein phosphorylation
TRINITY_DN3832_c0_g1_i1	PANTHER	PTHR13902	SERINE/THREONINE-PROTEIN KINASE WNK WITH NO LYSINE -RELATED	-	-		6468		0.387265	protein phosphorylation
TRINITY_DN3832_c0_g1_i1	CDD	cd13983	STKc_WNK	-	-		6468		0.387265	protein phosphorylation
TRINITY_DN3832_c0_g1_i1	SMART	SM00220	serkin_6	IPR000719	Protein kinase domain	GO:0004672|GO:0005524|GO:0006468	6468		0.387265	protein phosphorylation
TRINITY_DN10125_c0_g1_i2	SUPERFAMILY	SSF53901	Thiolase-like	IPR016039	Thiolase-like	GO:0016746	9058	2.1724		biosynthetic process
TRINITY_DN10125_c0_g1_i2	Gene3D	G3DSA:3.40.47.10	-	IPR016039	Thiolase-like	GO:0016746	9058	2.1724		biosynthetic process
TRINITY_DN10125_c0_g1_i2	PANTHER	PTHR11877	HYDROXYMETHYLGLUTARYL-COA SYNTHASE	IPR011141	Polyketide synthase, type III	GO:0009058|GO:0016747	9058	2.1724		biosynthetic process
TRINITY_DN10125_c0_g1_i2	Pfam	PF02797	Chalcone and stilbene synthases, C-terminal domain	IPR012328	Chalcone/stilbene synthase, C-terminal	-	9058	2.1724		biosynthetic process
TRINITY_DN10125_c0_g1_i2	MobiDBLite	mobidb-lite	consensus disorder prediction	-	-		9058	2.1724		biosynthetic process
TRINITY_DN6724_c5_g1_i1	Gene3D	G3DSA:1.20.120.730	Sec23/Sec24 helical domain	-	-		6886		5.11788	intracellular protein transport
TRINITY_DN6724_c5_g1_i1	PANTHER	PTHR11141	PROTEIN TRANSPORT PROTEIN SEC23	IPR037364	Protein transport protein Sec23	-	6886		5.11788	intracellular protein transport
TRINITY_DN6724_c5_g1_i1	SUPERFAMILY	SSF81811	Helical domain of Sec23/24	IPR036175	Sec23/Sec24 helical domain superfamily	GO:0006886|GO:0006888|GO:0030127	6886		5.11788	intracellular protein transport
TRINITY_DN6724_c5_g1_i1	Pfam	PF04815	Sec23/Sec24 helical domain	IPR006900	Sec23/Sec24, helical domain	GO:0006886|GO:0006888|GO:0030127	6886		5.11788	intracellular protein transport
TRINITY_DN3254_c0_g2_i7	MobiDBLite	mobidb-lite	consensus disorder prediction	-	-		5975		2.84504	carbohydrate metabolic process
TRINITY_DN3254_c0_g2_i7	PRINTS	PR01217	Proline rich extensin signature	-	-		5975		2.84504	carbohydrate metabolic process
TRINITY_DN3254_c0_g2_i7	Pfam	PF00332	Glycosyl hydrolases family 17	IPR000490	Glycoside hydrolase family 17	GO:0004553|GO:0005975	5975		2.84504	carbohydrate metabolic process
TRINITY_DN3254_c0_g2_i7	Pfam	PF07983	X8 domain	IPR012946	X8 domain	-	5975		2.84504	carbohydrate metabolic process
TRINITY_DN3254_c0_g2_i7	SMART	SM00768	X8_cls	IPR012946	X8 domain	-	5975		2.84504	carbohydrate metabolic process
TRINITY_DN3254_c0_g2_i7	Gene3D	G3DSA:1.20.58.1040	-	-	-		5975		2.84504	carbohydrate metabolic process
TRINITY_DN3254_c0_g2_i7	SUPERFAMILY	SSF51445	(Trans)glycosidases	IPR017853	Glycoside hydrolase superfamily	-	5975		2.84504	carbohydrate metabolic process
TRINITY_DN3254_c0_g2_i7	PANTHER	PTHR32227	GLUCAN ENDO-1,3-BETA-GLUCOSIDASE BG1-RELATED-RELATED	IPR044965	Glycoside hydrolase family 17, plant	GO:0004553|GO:0005975	5975		2.84504	carbohydrate metabolic process
TRINITY_DN3254_c0_g2_i7	Gene3D	G3DSA:3.20.20.80	Glycosidases	-	-		5975		2.84504	carbohydrate metabolic process
TRINITY_DN3254_c0_g2_i1	MobiDBLite	mobidb-lite	consensus disorder prediction	-	-		5975		0.403874	carbohydrate metabolic process
TRINITY_DN3254_c0_g2_i1	PRINTS	PR01217	Proline rich extensin signature	-	-		5975		0.403874	carbohydrate metabolic process
TRINITY_DN3254_c0_g2_i1	Pfam	PF00332	Glycosyl hydrolases family 17	IPR000490	Glycoside hydrolase family 17	GO:0004553|GO:0005975	5975		0.403874	carbohydrate metabolic process
TRINITY_DN3254_c0_g2_i1	Pfam	PF07983	X8 domain	IPR012946	X8 domain	-	5975		0.403874	carbohydrate metabolic process
TRINITY_DN3254_c0_g2_i1	SMART	SM00768	X8_cls	IPR012946	X8 domain	-	5975		0.403874	carbohydrate metabolic process
TRINITY_DN3254_c0_g2_i1	Gene3D	G3DSA:1.20.58.1040	-	-	-		5975		0.403874	carbohydrate metabolic process
TRINITY_DN3254_c0_g2_i1	SUPERFAMILY	SSF51445	(Trans)glycosidases	IPR017853	Glycoside hydrolase superfamily	-	5975		0.403874	carbohydrate metabolic process
TRINITY_DN3254_c0_g2_i1	PANTHER	PTHR32227	GLUCAN ENDO-1,3-BETA-GLUCOSIDASE BG1-RELATED-RELATED	IPR044965	Glycoside hydrolase family 17, plant	GO:0004553|GO:0005975	5975		0.403874	carbohydrate metabolic process
TRINITY_DN3254_c0_g2_i1	Gene3D	G3DSA:3.20.20.80	Glycosidases	-	-		5975		0.403874	carbohydrate metabolic process
TRINITY_DN4092_c0_g1_i3	CDD	cd16655	RING-Ubox_WDSUB1-like	-	-		6468		2.77448	protein phosphorylation
TRINITY_DN4092_c0_g1_i3	Pfam	PF00069	Protein kinase domain	IPR000719	Protein kinase domain	GO:0004672|GO:0005524|GO:0006468	6468		2.77448	protein phosphorylation
TRINITY_DN4092_c0_g1_i3	Gene3D	G3DSA:3.30.40.10	Zinc/RING finger domain, C3HC4 (zinc finger)	IPR013083	Zinc finger, RING/FYVE/PHD-type	-	6468		2.77448	protein phosphorylation
TRINITY_DN4092_c0_g1_i3	SMART	SM00220	serkin_6	IPR000719	Protein kinase domain	GO:0004672|GO:0005524|GO:0006468	6468		2.77448	protein phosphorylation
TRINITY_DN4092_c0_g1_i3	PANTHER	PTHR45647	OS02G0152300 PROTEIN	-	-		6468		2.77448	protein phosphorylation
TRINITY_DN4092_c0_g1_i3	Pfam	PF04564	U-box domain	IPR003613	U-box domain	GO:0004842|GO:0016567	6468		2.77448	protein phosphorylation
TRINITY_DN4092_c0_g1_i3	SUPERFAMILY	SSF56112	Protein kinase-like (PK-like)	IPR011009	Protein kinase-like domain superfamily	-	6468		2.77448	protein phosphorylation
TRINITY_DN4092_c0_g1_i3	SMART	SM00504	Ubox_2	IPR003613	U-box domain	GO:0004842|GO:0016567	6468		2.77448	protein phosphorylation
TRINITY_DN4092_c0_g1_i3	SUPERFAMILY	SSF57850	RING/U-box	-	-		6468		2.77448	protein phosphorylation
TRINITY_DN4092_c0_g1_i3	Gene3D	G3DSA:1.10.510.10	Transferase(Phosphotransferase) domain 1	-	-		6468		2.77448	protein phosphorylation
TRINITY_DN6997_c1_g1_i1	Pfam	PF03760	Late embryogenesis abundant (LEA) group 1	IPR005513	Late embryogenesis abundant protein, LEA_1 subgroup	GO:0009793	9793	0.376202	0.376202	embryo development ending in seed dormancy
TRINITY_DN6997_c1_g1_i1	Coils	Coil	Coil	-	-		9793	0.376202	0.376202	embryo development ending in seed dormancy
TRINITY_DN6997_c1_g1_i1	PANTHER	PTHR33493	LATE EMBRYOGENESIS ABUNDANT PROTEIN 6-RELATED	IPR005513	Late embryogenesis abundant protein, LEA_1 subgroup	GO:0009793	9793	0.376202	0.376202	embryo development ending in seed dormancy
TRINITY_DN1198_c0_g2_i1	Pfam	PF00534	Glycosyl transferases group 1	IPR001296	Glycosyl transferase, family 1	GO:0016757	5985	0.407492	0.396121	sucrose metabolic process
TRINITY_DN1198_c0_g2_i1	PANTHER	PTHR45839	-	IPR012820	Sucrose synthase, plant/cyanobacteria	GO:0005985|GO:0016157	5985	0.407492	0.396121	sucrose metabolic process
TRINITY_DN1198_c0_g2_i1	SUPERFAMILY	SSF53756	UDP-Glycosyltransferase/glycogen phosphorylase	-	-		5985	0.407492	0.396121	sucrose metabolic process
TRINITY_DN1198_c0_g2_i1	Gene3D	G3DSA:3.40.50.2000	Glycogen Phosphorylase B;	-	-		5985	0.407492	0.396121	sucrose metabolic process
TRINITY_DN126730_c0_g1_i1	Pfam	PF06957	Coatomer (COPI) alpha subunit C-terminus	IPR010714	Coatomer, alpha subunit, C-terminal	GO:0005198|GO:0005515|GO:0006886|GO:0016192|GO:0030126	16192	3.87094		vesicle-mediated transport
TRINITY_DN126730_c0_g1_i1	Pfam	PF06957	Coatomer (COPI) alpha subunit C-terminus	IPR010714	Coatomer, alpha subunit, C-terminal	GO:0005198|GO:0005515|GO:0006886|GO:0016192|GO:0030126	6886	3.87094		intracellular protein transport
TRINITY_DN114583_c0_g1_i1	PANTHER	PTHR13768	SOLUBLE NSF ATTACHMENT PROTEIN SNAP	IPR000744	NSF attachment protein	GO:0006886	6886	0.491129	0.491129	intracellular protein transport
TRINITY_DN114583_c0_g1_i1	Gene3D	G3DSA:1.25.40.10	Tetratricopeptide repeat domain	IPR011990	Tetratricopeptide-like helical domain superfamily	GO:0005515	6886	0.491129	0.491129	intracellular protein transport
TRINITY_DN8205_c0_g1_i1	Gene3D	G3DSA:3.30.200.20	Phosphorylase Kinase; domain 1	-	-		6468		0.229817	protein phosphorylation
TRINITY_DN8205_c0_g1_i1	Pfam	PF08263	Leucine rich repeat N-terminal domain	IPR013210	Leucine-rich repeat-containing N-terminal, plant-type	-	6468		0.229817	protein phosphorylation
TRINITY_DN8205_c0_g1_i1	Pfam	PF00069	Protein kinase domain	IPR000719	Protein kinase domain	GO:0004672|GO:0005524|GO:0006468	6468		0.229817	protein phosphorylation
TRINITY_DN8205_c0_g1_i1	Gene3D	G3DSA:1.10.510.10	Transferase(Phosphotransferase) domain 1	-	-		6468		0.229817	protein phosphorylation
TRINITY_DN8205_c0_g1_i1	Gene3D	G3DSA:3.80.10.10	Ribonuclease Inhibitor	IPR032675	Leucine-rich repeat domain superfamily	-	6468		0.229817	protein phosphorylation
TRINITY_DN8205_c0_g1_i1	PANTHER	PTHR47988	SOMATIC EMBRYOGENESIS RECEPTOR KINASE 1	-	-		6468		0.229817	protein phosphorylation
TRINITY_DN8205_c0_g1_i1	SMART	SM00220	serkin_6	IPR000719	Protein kinase domain	GO:0004672|GO:0005524|GO:0006468	6468		0.229817	protein phosphorylation
TRINITY_DN8205_c0_g1_i1	SUPERFAMILY	SSF52058	L domain-like	-	-		6468		0.229817	protein phosphorylation
TRINITY_DN8205_c0_g1_i1	SUPERFAMILY	SSF56112	Protein kinase-like (PK-like)	IPR011009	Protein kinase-like domain superfamily	-	6468		0.229817	protein phosphorylation
TRINITY_DN12720_c0_g3_i10	SUPERFAMILY	SSF101353	Putative anticodon-binding domain of alanyl-tRNA synthetase (AlaRS)	IPR018162	Alanine-tRNA ligase, class IIc, anti-codon-binding domain superfamily	GO:0000166|GO:0004813|GO:0005524|GO:0005737|GO:0006419	6419		0.334879	alanyl-tRNA aminoacylation
TRINITY_DN12720_c0_g3_i10	Gene3D	G3DSA:3.30.980.10	-	-	-		6419		0.334879	alanyl-tRNA aminoacylation
TRINITY_DN12720_c0_g3_i10	PANTHER	PTHR11777	ALANYL-TRNA SYNTHETASE	-	-		6419		0.334879	alanyl-tRNA aminoacylation
TRINITY_DN12720_c0_g3_i10	SUPERFAMILY	SSF55186	ThrRS/AlaRS common domain	IPR018163	Threonyl/alanyl tRNA synthetase, class II-like, putative editing domain superfamily	GO:0000166	6419		0.334879	alanyl-tRNA aminoacylation
TRINITY_DN12720_c0_g3_i12	SUPERFAMILY	SSF101353	Putative anticodon-binding domain of alanyl-tRNA synthetase (AlaRS)	IPR018162	Alanine-tRNA ligase, class IIc, anti-codon-binding domain superfamily	GO:0000166|GO:0004813|GO:0005524|GO:0005737|GO:0006419	6419		0.262967	alanyl-tRNA aminoacylation
TRINITY_DN12720_c0_g3_i12	Gene3D	G3DSA:3.30.980.10	-	-	-		6419		0.262967	alanyl-tRNA aminoacylation
TRINITY_DN12720_c0_g3_i12	PANTHER	PTHR11777	ALANYL-TRNA SYNTHETASE	-	-		6419		0.262967	alanyl-tRNA aminoacylation
TRINITY_DN12720_c0_g3_i12	SUPERFAMILY	SSF55186	ThrRS/AlaRS common domain	IPR018163	Threonyl/alanyl tRNA synthetase, class II-like, putative editing domain superfamily	GO:0000166	6419		0.262967	alanyl-tRNA aminoacylation
TRINITY_DN12720_c0_g3_i12	Coils	Coil	Coil	-	-		6419		0.262967	alanyl-tRNA aminoacylation
TRINITY_DN12720_c0_g3_i4	SUPERFAMILY	SSF101353	Putative anticodon-binding domain of alanyl-tRNA synthetase (AlaRS)	IPR018162	Alanine-tRNA ligase, class IIc, anti-codon-binding domain superfamily	GO:0000166|GO:0004813|GO:0005524|GO:0005737|GO:0006419	6419		0.487242	alanyl-tRNA aminoacylation
TRINITY_DN12720_c0_g3_i4	Gene3D	G3DSA:3.30.980.10	-	-	-		6419		0.487242	alanyl-tRNA aminoacylation
TRINITY_DN12720_c0_g3_i4	PANTHER	PTHR11777	ALANYL-TRNA SYNTHETASE	-	-		6419		0.487242	alanyl-tRNA aminoacylation
TRINITY_DN12720_c0_g3_i4	SUPERFAMILY	SSF55186	ThrRS/AlaRS common domain	IPR018163	Threonyl/alanyl tRNA synthetase, class II-like, putative editing domain superfamily	GO:0000166	6419		0.487242	alanyl-tRNA aminoacylation
TRINITY_DN4768_c0_g1_i7	MobiDBLite	mobidb-lite	consensus disorder prediction	-	-		5975		0.415915	carbohydrate metabolic process
TRINITY_DN4768_c0_g1_i7	SUPERFAMILY	SSF56655	Carbohydrate phosphatase	-	-		5975		0.415915	carbohydrate metabolic process
TRINITY_DN4768_c0_g1_i7	Gene3D	G3DSA:3.40.190.80	-	-	-		5975		0.415915	carbohydrate metabolic process
TRINITY_DN4768_c0_g1_i7	Gene3D	G3DSA:3.30.540.10	-	-	-		5975		0.415915	carbohydrate metabolic process
TRINITY_DN4768_c0_g1_i7	PRINTS	PR00115	Fructose-1,6-bisphosphatase signature	IPR028343	Fructose-1,6-bisphosphatase	GO:0042132	5975		0.415915	carbohydrate metabolic process
TRINITY_DN4768_c0_g1_i7	Pfam	PF18913	Fructose-1-6-bisphosphatase, C-terminal domain	IPR044015	Fructose-1-6-bisphosphatase class 1, C-terminal	-	5975		0.415915	carbohydrate metabolic process
TRINITY_DN4768_c0_g1_i7	CDD	cd00354	FBPase	IPR000146	Fructose-1,6-bisphosphatase class 1	GO:0005975|GO:0016791	5975		0.415915	carbohydrate metabolic process
TRINITY_DN4768_c0_g1_i7	Pfam	PF00316	Fructose-1-6-bisphosphatase, N-terminal domain	IPR033391	Fructose-1-6-bisphosphatase class I, N-terminal	-	5975		0.415915	carbohydrate metabolic process
TRINITY_DN4768_c0_g1_i7	PANTHER	PTHR11556	FRUCTOSE-1,6-BISPHOSPHATASE-RELATED	IPR000146	Fructose-1,6-bisphosphatase class 1	GO:0005975|GO:0016791	5975		0.415915	carbohydrate metabolic process
TRINITY_DN4768_c0_g1_i10	MobiDBLite	mobidb-lite	consensus disorder prediction	-	-		5975	0.469787	0.261511	carbohydrate metabolic process
TRINITY_DN4768_c0_g1_i10	PIRSF	PIRSF000904	FBPtase_SBPase	IPR000146	Fructose-1,6-bisphosphatase class 1	GO:0005975|GO:0016791	5975	0.469787	0.261511	carbohydrate metabolic process
TRINITY_DN4768_c0_g1_i10	Gene3D	G3DSA:3.40.190.80	-	-	-		5975	0.469787	0.261511	carbohydrate metabolic process
TRINITY_DN4768_c0_g1_i10	PRINTS	PR00115	Fructose-1,6-bisphosphatase signature	IPR028343	Fructose-1,6-bisphosphatase	GO:0042132	5975	0.469787	0.261511	carbohydrate metabolic process
TRINITY_DN4768_c0_g1_i10	CDD	cd00354	FBPase	IPR000146	Fructose-1,6-bisphosphatase class 1	GO:0005975|GO:0016791	5975	0.469787	0.261511	carbohydrate metabolic process
TRINITY_DN4768_c0_g1_i10	Gene3D	G3DSA:3.30.540.10	-	-	-		5975	0.469787	0.261511	carbohydrate metabolic process
TRINITY_DN4768_c0_g1_i10	Pfam	PF18913	Fructose-1-6-bisphosphatase, C-terminal domain	IPR044015	Fructose-1-6-bisphosphatase class 1, C-terminal	-	5975	0.469787	0.261511	carbohydrate metabolic process
TRINITY_DN4768_c0_g1_i10	PANTHER	PTHR11556	FRUCTOSE-1,6-BISPHOSPHATASE-RELATED	IPR000146	Fructose-1,6-bisphosphatase class 1	GO:0005975|GO:0016791	5975	0.469787	0.261511	carbohydrate metabolic process
TRINITY_DN4768_c0_g1_i10	Pfam	PF00316	Fructose-1-6-bisphosphatase, N-terminal domain	IPR033391	Fructose-1-6-bisphosphatase class I, N-terminal	-	5975	0.469787	0.261511	carbohydrate metabolic process
TRINITY_DN4768_c0_g1_i10	SUPERFAMILY	SSF56655	Carbohydrate phosphatase	-	-		5975	0.469787	0.261511	carbohydrate metabolic process
TRINITY_DN4223_c0_g1_i4	Gene3D	G3DSA:1.10.560.10	-	IPR027413	GroEL-like equatorial domain superfamily	-	42026	2.78342	2.25375	protein refolding
TRINITY_DN4223_c0_g1_i4	SUPERFAMILY	SSF48592	GroEL equatorial domain-like	IPR027413	GroEL-like equatorial domain superfamily	-	42026	2.78342	2.25375	protein refolding
TRINITY_DN4223_c0_g1_i4	PANTHER	PTHR45633	60 KDA HEAT SHOCK PROTEIN, MITOCHONDRIAL	IPR001844	Chaperonin Cpn60/GroEL	GO:0042026|GO:0140662	42026	2.78342	2.25375	protein refolding
TRINITY_DN4223_c0_g1_i4	Pfam	PF00118	TCP-1/cpn60 chaperonin family	IPR002423	Chaperonin Cpn60/GroEL/TCP-1 family	GO:0005524	42026	2.78342	2.25375	protein refolding
TRINITY_DN13881_c1_g1_i2	PANTHER	PTHR47188	PROTEIN TAR1	IPR044792	Protein TAR1	GO:0043457	43457		9.40418	regulation of cellular respiration
TRINITY_DN13881_c1_g1_i2	MobiDBLite	mobidb-lite	consensus disorder prediction	-	-		43457		9.40418	regulation of cellular respiration
TRINITY_DN13881_c1_g1_i2	PANTHER	PTHR33220	BNAA09G04420D PROTEIN	-	-		43457		9.40418	regulation of cellular respiration
TRINITY_DN1637_c0_g1_i4	CDD	cd13999	STKc_MAP3K-like	-	-		6468		0.296634	protein phosphorylation
TRINITY_DN1637_c0_g1_i4	MobiDBLite	mobidb-lite	consensus disorder prediction	-	-		6468		0.296634	protein phosphorylation
TRINITY_DN1637_c0_g1_i4	Coils	Coil	Coil	-	-		6468		0.296634	protein phosphorylation
TRINITY_DN1637_c0_g1_i4	SMART	SM00220	serkin_6	IPR000719	Protein kinase domain	GO:0004672|GO:0005524|GO:0006468	6468		0.296634	protein phosphorylation
TRINITY_DN1637_c0_g1_i4	PRINTS	PR00109	Tyrosine kinase catalytic domain signature	IPR001245	Serine-threonine/tyrosine-protein kinase, catalytic domain	GO:0004672|GO:0006468	6468		0.296634	protein phosphorylation
TRINITY_DN1637_c0_g1_i4	Pfam	PF07714	Protein tyrosine and serine/threonine kinase	IPR001245	Serine-threonine/tyrosine-protein kinase, catalytic domain	GO:0004672|GO:0006468	6468		0.296634	protein phosphorylation
TRINITY_DN1637_c0_g1_i4	Gene3D	G3DSA:1.10.510.10	Transferase(Phosphotransferase) domain 1	-	-		6468		0.296634	protein phosphorylation
TRINITY_DN1637_c0_g1_i4	PANTHER	PTHR44329	SERINE/THREONINE-PROTEIN KINASE TNNI3K-RELATED	-	-		6468		0.296634	protein phosphorylation
TRINITY_DN1637_c0_g1_i4	Pfam	PF14381	Ethylene-responsive protein kinase Le-CTR1	-	-		6468		0.296634	protein phosphorylation
TRINITY_DN1637_c0_g1_i4	Gene3D	G3DSA:3.30.200.20	Phosphorylase Kinase; domain 1	-	-		6468		0.296634	protein phosphorylation
TRINITY_DN1637_c0_g1_i4	SUPERFAMILY	SSF56112	Protein kinase-like (PK-like)	IPR011009	Protein kinase-like domain superfamily	-	6468		0.296634	protein phosphorylation
TRINITY_DN3130_c0_g1_i42	CDD	cd02808	GltS_FMN	IPR002932	Glutamate synthase domain	GO:0006537|GO:0015930|GO:0016638	6537		0.359478	glutamate biosynthetic process
TRINITY_DN3130_c0_g1_i42	Pfam	PF04898	Glutamate synthase central domain	IPR006982	Glutamate synthase, central-N	GO:0006807|GO:0015930	6537		0.359478	glutamate biosynthetic process
TRINITY_DN3130_c0_g1_i42	SUPERFAMILY	SSF51395	FMN-linked oxidoreductases	-	-		6537		0.359478	glutamate biosynthetic process
TRINITY_DN3130_c0_g1_i42	Gene3D	G3DSA:3.50.50.60	-	IPR036188	FAD/NAD(P)-binding domain superfamily	-	6537		0.359478	glutamate biosynthetic process
TRINITY_DN3130_c0_g1_i42	Gene3D	G3DSA:2.160.20.60	-	IPR036485	Glutamate synthase, alpha subunit, C-terminal domain superfamily	GO:0016491	6537		0.359478	glutamate biosynthetic process
TRINITY_DN3130_c0_g1_i42	Pfam	PF01493	GXGXG motif	IPR002489	Glutamate synthase, alpha subunit, C-terminal	GO:0016491	6537		0.359478	glutamate biosynthetic process
TRINITY_DN3130_c0_g1_i42	Coils	Coil	Coil	-	-		6537		0.359478	glutamate biosynthetic process
TRINITY_DN3130_c0_g1_i42	Pfam	PF07992	Pyridine nucleotide-disulphide oxidoreductase	IPR023753	FAD/NAD(P)-binding domain	GO:0016491	6537		0.359478	glutamate biosynthetic process
TRINITY_DN3130_c0_g1_i42	Gene3D	G3DSA:3.40.50.720	-	-	-		6537		0.359478	glutamate biosynthetic process
TRINITY_DN3130_c0_g1_i42	Gene3D	G3DSA:3.60.20.10	Glutamine Phosphoribosylpyrophosphate, subunit 1, domain 1	IPR029055	Nucleophile aminohydrolases, N-terminal	-	6537		0.359478	glutamate biosynthetic process
TRINITY_DN3130_c0_g1_i42	Pfam	PF01645	Conserved region in glutamate synthase	IPR002932	Glutamate synthase domain	GO:0006537|GO:0015930|GO:0016638	6537		0.359478	glutamate biosynthetic process
TRINITY_DN3130_c0_g1_i42	SUPERFAMILY	SSF56235	N-terminal nucleophile aminohydrolases (Ntn hydrolases)	IPR029055	Nucleophile aminohydrolases, N-terminal	-	6537		0.359478	glutamate biosynthetic process
TRINITY_DN3130_c0_g1_i42	Gene3D	G3DSA:3.20.20.70	Aldolase class I	IPR013785	Aldolase-type TIM barrel	-	6537		0.359478	glutamate biosynthetic process
TRINITY_DN3130_c0_g1_i42	CDD	cd00982	gltB_C	IPR002489	Glutamate synthase, alpha subunit, C-terminal	GO:0016491	6537		0.359478	glutamate biosynthetic process
TRINITY_DN3130_c0_g1_i42	PANTHER	PTHR43100	GLUTAMATE SYNTHASE [NADPH] SMALL CHAIN	-	-		6537		0.359478	glutamate biosynthetic process
TRINITY_DN3130_c0_g1_i42	SUPERFAMILY	SSF51905	FAD/NAD(P)-binding domain	IPR036188	FAD/NAD(P)-binding domain superfamily	-	6537		0.359478	glutamate biosynthetic process
TRINITY_DN3130_c0_g1_i42	NCBIfam	TIGR01317	glutamate synthase small subunit	IPR006005	Glutamate synthase, NADH/NADPH, small subunit 1	GO:0006537|GO:0016639	6537		0.359478	glutamate biosynthetic process
TRINITY_DN3130_c0_g1_i42	Pfam	PF14691	Dihydroprymidine dehydrogenase domain II, 4Fe-4S cluster	IPR028261	Dihydroprymidine dehydrogenase domain II	-	6537		0.359478	glutamate biosynthetic process
TRINITY_DN3130_c0_g1_i42	Gene3D	G3DSA:1.10.1060.10	-	IPR009051	Alpha-helical ferredoxin	GO:0051536	6537		0.359478	glutamate biosynthetic process
TRINITY_DN3130_c0_g1_i42	Pfam	PF00310	Glutamine amidotransferases class-II	IPR017932	Glutamine amidotransferase type 2 domain	-	6537		0.359478	glutamate biosynthetic process
TRINITY_DN3130_c0_g1_i42	SUPERFAMILY	SSF69336	Alpha subunit of glutamate synthase, C-terminal domain	IPR036485	Glutamate synthase, alpha subunit, C-terminal domain superfamily	GO:0016491	6537		0.359478	glutamate biosynthetic process
TRINITY_DN3130_c0_g1_i42	SUPERFAMILY	SSF46548	alpha-helical ferredoxin	-	-		6537		0.359478	glutamate biosynthetic process
TRINITY_DN3130_c0_g1_i42	PRINTS	PR00419	Adrenodoxin reductase family signature	-	-		6537		0.359478	glutamate biosynthetic process
TRINITY_DN3130_c0_g1_i42	PANTHER	PTHR11938	FAD NADPH DEHYDROGENASE/OXIDOREDUCTASE	-	-		6537		0.359478	glutamate biosynthetic process
TRINITY_DN25906_c0_g1_i1	Pfam	PF00504	Chlorophyll A-B binding protein	IPR022796	Chlorophyll A-B binding protein	-	9765		2.44848	photosynthesis, light harvesting
TRINITY_DN25906_c0_g1_i1	Gene3D	G3DSA:1.10.3460.10	Chlorophyll a/b binding protein domain	-	-		9765		2.44848	photosynthesis, light harvesting
TRINITY_DN25906_c0_g1_i1	PANTHER	PTHR21649	CHLOROPHYLL A/B BINDING PROTEIN	IPR001344	Chlorophyll A-B binding protein, plant and chromista	GO:0009765|GO:0016020	9765		2.44848	photosynthesis, light harvesting
TRINITY_DN25906_c0_g1_i1	SUPERFAMILY	SSF103511	Chlorophyll a-b binding protein	-	-		9765		2.44848	photosynthesis, light harvesting
TRINITY_DN4975_c0_g1_i1	MobiDBLite	mobidb-lite	consensus disorder prediction	-	-		5975		2.4436	carbohydrate metabolic process
TRINITY_DN4975_c0_g1_i1	MobiDBLite	mobidb-lite	consensus disorder prediction	-	-		10411		2.4436	xyloglucan metabolic process
TRINITY_DN4975_c0_g1_i1	MobiDBLite	mobidb-lite	consensus disorder prediction	-	-		42546		2.4436	cell wall biogenesis
TRINITY_DN4975_c0_g1_i1	PIRSF	PIRSF005604	EndGlu_transf	IPR016455	Xyloglucan endotransglucosylase/hydrolase	GO:0010411|GO:0016762|GO:0042546	5975		2.4436	carbohydrate metabolic process
TRINITY_DN4975_c0_g1_i1	PIRSF	PIRSF005604	EndGlu_transf	IPR016455	Xyloglucan endotransglucosylase/hydrolase	GO:0010411|GO:0016762|GO:0042546	10411		2.4436	xyloglucan metabolic process
TRINITY_DN4975_c0_g1_i1	PIRSF	PIRSF005604	EndGlu_transf	IPR016455	Xyloglucan endotransglucosylase/hydrolase	GO:0010411|GO:0016762|GO:0042546	42546		2.4436	cell wall biogenesis
TRINITY_DN4975_c0_g1_i1	Pfam	PF00722	Glycosyl hydrolases family 16	IPR000757	Glycoside hydrolase family 16	GO:0004553|GO:0005975	5975		2.4436	carbohydrate metabolic process
TRINITY_DN4975_c0_g1_i1	Pfam	PF00722	Glycosyl hydrolases family 16	IPR000757	Glycoside hydrolase family 16	GO:0004553|GO:0005975	10411		2.4436	xyloglucan metabolic process
TRINITY_DN4975_c0_g1_i1	Pfam	PF00722	Glycosyl hydrolases family 16	IPR000757	Glycoside hydrolase family 16	GO:0004553|GO:0005975	42546		2.4436	cell wall biogenesis
TRINITY_DN4975_c0_g1_i1	SUPERFAMILY	SSF49899	Concanavalin A-like lectins/glucanases	IPR013320	Concanavalin A-like lectin/glucanase domain superfamily	-	5975		2.4436	carbohydrate metabolic process
TRINITY_DN4975_c0_g1_i1	SUPERFAMILY	SSF49899	Concanavalin A-like lectins/glucanases	IPR013320	Concanavalin A-like lectin/glucanase domain superfamily	-	10411		2.4436	xyloglucan metabolic process
TRINITY_DN4975_c0_g1_i1	SUPERFAMILY	SSF49899	Concanavalin A-like lectins/glucanases	IPR013320	Concanavalin A-like lectin/glucanase domain superfamily	-	42546		2.4436	cell wall biogenesis
TRINITY_DN4975_c0_g1_i1	Gene3D	G3DSA:2.60.120.200	-	-	-		5975		2.4436	carbohydrate metabolic process
TRINITY_DN4975_c0_g1_i1	Gene3D	G3DSA:2.60.120.200	-	-	-		10411		2.4436	xyloglucan metabolic process
TRINITY_DN4975_c0_g1_i1	Gene3D	G3DSA:2.60.120.200	-	-	-		42546		2.4436	cell wall biogenesis
TRINITY_DN4975_c0_g1_i1	CDD	cd02176	GH16_XET	IPR016455	Xyloglucan endotransglucosylase/hydrolase	GO:0010411|GO:0016762|GO:0042546	5975		2.4436	carbohydrate metabolic process
TRINITY_DN4975_c0_g1_i1	CDD	cd02176	GH16_XET	IPR016455	Xyloglucan endotransglucosylase/hydrolase	GO:0010411|GO:0016762|GO:0042546	10411		2.4436	xyloglucan metabolic process
TRINITY_DN4975_c0_g1_i1	CDD	cd02176	GH16_XET	IPR016455	Xyloglucan endotransglucosylase/hydrolase	GO:0010411|GO:0016762|GO:0042546	42546		2.4436	cell wall biogenesis
TRINITY_DN4975_c0_g1_i1	PANTHER	PTHR31062	XYLOGLUCAN ENDOTRANSGLUCOSYLASE/HYDROLASE PROTEIN 8-RELATED	IPR044791	Beta-glucanase/XTH	GO:0004553	5975		2.4436	carbohydrate metabolic process
TRINITY_DN4975_c0_g1_i1	PANTHER	PTHR31062	XYLOGLUCAN ENDOTRANSGLUCOSYLASE/HYDROLASE PROTEIN 8-RELATED	IPR044791	Beta-glucanase/XTH	GO:0004553	10411		2.4436	xyloglucan metabolic process
TRINITY_DN4975_c0_g1_i1	PANTHER	PTHR31062	XYLOGLUCAN ENDOTRANSGLUCOSYLASE/HYDROLASE PROTEIN 8-RELATED	IPR044791	Beta-glucanase/XTH	GO:0004553	42546		2.4436	cell wall biogenesis
TRINITY_DN192_c0_g4_i4	PRINTS	PR00119	P-type cation-transporting ATPase superfamily signature	-	-		120029		0.143727	proton export across plasma membrane
TRINITY_DN192_c0_g4_i4	SMART	SM00831	Cation_ATPase_N_a_2	IPR004014	Cation-transporting P-type ATPase, N-terminal	-	120029		0.143727	proton export across plasma membrane
TRINITY_DN192_c0_g4_i4	Gene3D	G3DSA:3.40.50.1000	-	IPR023214	HAD superfamily	-	120029		0.143727	proton export across plasma membrane
TRINITY_DN192_c0_g4_i4	Gene3D	G3DSA:1.20.1110.10	-	-	-		120029		0.143727	proton export across plasma membrane
TRINITY_DN192_c0_g4_i4	Gene3D	G3DSA:6.10.140.890	-	-	-		120029		0.143727	proton export across plasma membrane
TRINITY_DN192_c0_g4_i4	Pfam	PF00702	haloacid dehalogenase-like hydrolase	-	-		120029		0.143727	proton export across plasma membrane
TRINITY_DN192_c0_g4_i4	Gene3D	G3DSA:3.40.1110.10	-	IPR023299	P-type ATPase, cytoplasmic domain N	GO:0000166	120029		0.143727	proton export across plasma membrane
TRINITY_DN192_c0_g4_i4	PRINTS	PR00120	H+-transporting ATPase (proton pump) signature	IPR001757	P-type ATPase	GO:0005215|GO:0005524|GO:0016020|GO:0016887	120029		0.143727	proton export across plasma membrane
TRINITY_DN192_c0_g4_i4	Pfam	PF00690	Cation transporter/ATPase, N-terminus	IPR004014	Cation-transporting P-type ATPase, N-terminal	-	120029		0.143727	proton export across plasma membrane
TRINITY_DN192_c0_g4_i4	NCBIfam	TIGR01494	HAD-IC family P-type ATPase	IPR001757	P-type ATPase	GO:0005215|GO:0005524|GO:0016020|GO:0016887	120029		0.143727	proton export across plasma membrane
TRINITY_DN192_c0_g4_i4	NCBIfam	TIGR01647	plasma-membrane proton-efflux P-type ATPase	IPR006534	P-type ATPase, subfamily IIIA	GO:0008553|GO:0016020|GO:0120029	120029		0.143727	proton export across plasma membrane
TRINITY_DN192_c0_g4_i4	SUPERFAMILY	SSF56784	HAD-like	IPR036412	HAD-like superfamily	-	120029		0.143727	proton export across plasma membrane
TRINITY_DN192_c0_g4_i4	SUPERFAMILY	SSF81665	Calcium ATPase, transmembrane domain M	IPR023298	P-type ATPase, transmembrane domain superfamily	-	120029		0.143727	proton export across plasma membrane
TRINITY_DN192_c0_g4_i4	CDD	cd02076	P-type_ATPase_H	IPR006534	P-type ATPase, subfamily IIIA	GO:0008553|GO:0016020|GO:0120029	120029		0.143727	proton export across plasma membrane
TRINITY_DN192_c0_g4_i4	PANTHER	PTHR42861	CALCIUM-TRANSPORTING ATPASE	-	-		120029		0.143727	proton export across plasma membrane
TRINITY_DN192_c0_g4_i4	SFLD	SFLDF00027	p-type atpase	IPR044492	P-type ATPase, haloacid dehalogenase domain	-	120029		0.143727	proton export across plasma membrane
TRINITY_DN192_c0_g4_i4	Gene3D	G3DSA:2.70.150.10	-	-	-		120029		0.143727	proton export across plasma membrane
TRINITY_DN192_c0_g4_i4	SFLD	SFLDG00002	C1.7: P-type atpase like	-	-		120029		0.143727	proton export across plasma membrane
TRINITY_DN192_c0_g4_i4	Coils	Coil	Coil	-	-		120029		0.143727	proton export across plasma membrane
TRINITY_DN192_c0_g4_i4	SUPERFAMILY	SSF81653	Calcium ATPase, transduction domain A	IPR008250	P-type ATPase, A domain superfamily	-	120029		0.143727	proton export across plasma membrane
TRINITY_DN192_c0_g4_i4	Pfam	PF00122	E1-E2 ATPase	-	-		120029		0.143727	proton export across plasma membrane
TRINITY_DN192_c0_g4_i4	MobiDBLite	mobidb-lite	consensus disorder prediction	-	-		120029		0.143727	proton export across plasma membrane
TRINITY_DN34982_c0_g1_i1	Pfam	PF05529	Bap31/Bap29 transmembrane region	IPR040463	BAP29/BAP31, transmembrane domain	-	6886		2.35923	intracellular protein transport
TRINITY_DN34982_c0_g1_i1	PANTHER	PTHR12701	BCR-ASSOCIATED PROTEIN, BAP	IPR008417	B-cell receptor-associated protein 29/31	GO:0005783|GO:0006886|GO:0016020	6886		2.35923	intracellular protein transport
TRINITY_DN34982_c0_g1_i1	MobiDBLite	mobidb-lite	consensus disorder prediction	-	-		6886		2.35923	intracellular protein transport
TRINITY_DN879_c0_g1_i3	PANTHER	PTHR48014	SERINE/THREONINE-PROTEIN KINASE FRAY2	IPR047173	STE20-related kinase adapter protein alpha/beta-like	GO:0043539	6468		0.262016	protein phosphorylation
TRINITY_DN879_c0_g1_i3	Pfam	PF00069	Protein kinase domain	IPR000719	Protein kinase domain	GO:0004672|GO:0005524|GO:0006468	6468		0.262016	protein phosphorylation
TRINITY_DN879_c0_g1_i3	CDD	cd06610	STKc_OSR1_SPAK	-	-		6468		0.262016	protein phosphorylation
TRINITY_DN879_c0_g1_i3	SMART	SM00220	serkin_6	IPR000719	Protein kinase domain	GO:0004672|GO:0005524|GO:0006468	6468		0.262016	protein phosphorylation
TRINITY_DN879_c0_g1_i3	Gene3D	G3DSA:3.30.200.20	Phosphorylase Kinase; domain 1	-	-		6468		0.262016	protein phosphorylation
TRINITY_DN879_c0_g1_i3	SUPERFAMILY	SSF56112	Protein kinase-like (PK-like)	IPR011009	Protein kinase-like domain superfamily	-	6468		0.262016	protein phosphorylation
TRINITY_DN879_c0_g1_i3	Gene3D	G3DSA:1.10.510.10	Transferase(Phosphotransferase) domain 1	-	-		6468		0.262016	protein phosphorylation
TRINITY_DN24266_c0_g1_i11	MobiDBLite	mobidb-lite	consensus disorder prediction	-	-		15979	4.04627	3.93639	photosynthesis
TRINITY_DN24266_c0_g1_i11	PANTHER	PTHR34803	PHOTOSYSTEM I REACTION CENTER SUBUNIT XI, CHLOROPLASTIC	IPR022980	Photosystem I, reaction centre subunit XI	-	15979	4.04627	3.93639	photosynthesis
TRINITY_DN24266_c0_g1_i11	SUPERFAMILY	SSF81568	Photosystem I reaction center subunit XI, PsaL	IPR036592	Photosystem I PsaL, reaction centre subunit XI superfamily	GO:0009522|GO:0009538|GO:0015979	15979	4.04627	3.93639	photosynthesis
TRINITY_DN24266_c0_g1_i11	Gene3D	G3DSA:1.20.1240.10	Photosystem I PsaL, reaction centre subunit XI	IPR036592	Photosystem I PsaL, reaction centre subunit XI superfamily	GO:0009522|GO:0009538|GO:0015979	15979	4.04627	3.93639	photosynthesis
TRINITY_DN24266_c0_g1_i11	Pfam	PF02605	Photosystem I reaction centre subunit XI	IPR003757	Photosystem I PsaL, reaction centre subunit XI	GO:0009522|GO:0009538|GO:0015979	15979	4.04627	3.93639	photosynthesis
TRINITY_DN24266_c0_g1_i12	MobiDBLite	mobidb-lite	consensus disorder prediction	-	-		15979		2.02859	photosynthesis
TRINITY_DN24266_c0_g1_i12	PANTHER	PTHR34803	PHOTOSYSTEM I REACTION CENTER SUBUNIT XI, CHLOROPLASTIC	IPR022980	Photosystem I, reaction centre subunit XI	-	15979		2.02859	photosynthesis
TRINITY_DN24266_c0_g1_i12	SUPERFAMILY	SSF81568	Photosystem I reaction center subunit XI, PsaL	IPR036592	Photosystem I PsaL, reaction centre subunit XI superfamily	GO:0009522|GO:0009538|GO:0015979	15979		2.02859	photosynthesis
TRINITY_DN24266_c0_g1_i12	Gene3D	G3DSA:1.20.1240.10	Photosystem I PsaL, reaction centre subunit XI	IPR036592	Photosystem I PsaL, reaction centre subunit XI superfamily	GO:0009522|GO:0009538|GO:0015979	15979		2.02859	photosynthesis
TRINITY_DN24266_c0_g1_i12	Pfam	PF02605	Photosystem I reaction centre subunit XI	IPR003757	Photosystem I PsaL, reaction centre subunit XI	GO:0009522|GO:0009538|GO:0015979	15979		2.02859	photosynthesis
TRINITY_DN60593_c11_g1_i1	MobiDBLite	mobidb-lite	consensus disorder prediction	-	-		15979		2.14318	photosynthesis
TRINITY_DN60593_c11_g1_i1	PANTHER	PTHR34803	PHOTOSYSTEM I REACTION CENTER SUBUNIT XI, CHLOROPLASTIC	IPR022980	Photosystem I, reaction centre subunit XI	-	15979		2.14318	photosynthesis
TRINITY_DN60593_c11_g1_i1	Pfam	PF02605	Photosystem I reaction centre subunit XI	IPR003757	Photosystem I PsaL, reaction centre subunit XI	GO:0009522|GO:0009538|GO:0015979	15979		2.14318	photosynthesis
TRINITY_DN60593_c11_g1_i1	Gene3D	G3DSA:1.20.1240.10	Photosystem I PsaL, reaction centre subunit XI	IPR036592	Photosystem I PsaL, reaction centre subunit XI superfamily	GO:0009522|GO:0009538|GO:0015979	15979		2.14318	photosynthesis
TRINITY_DN60593_c11_g1_i1	SUPERFAMILY	SSF81568	Photosystem I reaction center subunit XI, PsaL	IPR036592	Photosystem I PsaL, reaction centre subunit XI superfamily	GO:0009522|GO:0009538|GO:0015979	15979		2.14318	photosynthesis
TRINITY_DN3410_c0_g1_i6	Gene3D	G3DSA:2.130.10.10	-	IPR015943	WD40/YVTN repeat-like-containing domain superfamily	GO:0005515	16192	0.423388		vesicle-mediated transport
TRINITY_DN3410_c0_g1_i6	Gene3D	G3DSA:2.130.10.10	-	IPR015943	WD40/YVTN repeat-like-containing domain superfamily	GO:0005515	6886	0.423388		intracellular protein transport
TRINITY_DN3410_c0_g1_i6	PANTHER	PTHR19876	COATOMER	-	-		16192	0.423388		vesicle-mediated transport
TRINITY_DN3410_c0_g1_i6	PANTHER	PTHR19876	COATOMER	-	-		6886	0.423388		intracellular protein transport
TRINITY_DN3410_c0_g1_i6	Gene3D	G3DSA:1.25.40.470	-	-	-		16192	0.423388		vesicle-mediated transport
TRINITY_DN3410_c0_g1_i6	Gene3D	G3DSA:1.25.40.470	-	-	-		6886	0.423388		intracellular protein transport
TRINITY_DN3410_c0_g1_i6	Pfam	PF04053	Coatomer WD associated region	IPR006692	Coatomer, WD associated region	GO:0005198|GO:0006886|GO:0016192|GO:0030117	16192	0.423388		vesicle-mediated transport
TRINITY_DN3410_c0_g1_i6	Pfam	PF04053	Coatomer WD associated region	IPR006692	Coatomer, WD associated region	GO:0005198|GO:0006886|GO:0016192|GO:0030117	6886	0.423388		intracellular protein transport
TRINITY_DN3410_c0_g1_i6	SUPERFAMILY	SSF82171	DPP6 N-terminal domain-like	-	-		16192	0.423388		vesicle-mediated transport
TRINITY_DN3410_c0_g1_i6	SUPERFAMILY	SSF82171	DPP6 N-terminal domain-like	-	-		6886	0.423388		intracellular protein transport
TRINITY_DN3410_c0_g1_i6	Pfam	PF06957	Coatomer (COPI) alpha subunit C-terminus	IPR010714	Coatomer, alpha subunit, C-terminal	GO:0005198|GO:0005515|GO:0006886|GO:0016192|GO:0030126	16192	0.423388		vesicle-mediated transport
TRINITY_DN3410_c0_g1_i6	Pfam	PF06957	Coatomer (COPI) alpha subunit C-terminus	IPR010714	Coatomer, alpha subunit, C-terminal	GO:0005198|GO:0005515|GO:0006886|GO:0016192|GO:0030126	6886	0.423388		intracellular protein transport
TRINITY_DN3410_c0_g1_i6	PIRSF	PIRSF003354	Alpha-COP	IPR016391	Coatomer subunit alpha	GO:0006886|GO:0006888|GO:0030126	16192	0.423388		vesicle-mediated transport
TRINITY_DN3410_c0_g1_i6	PIRSF	PIRSF003354	Alpha-COP	IPR016391	Coatomer subunit alpha	GO:0006886|GO:0006888|GO:0030126	6886	0.423388		intracellular protein transport
TRINITY_DN3410_c0_g1_i6	CDD	cd22948	Coatomer_WDAD_alpha	IPR047312	Coatomer subunit alpha, WD Associated Region	-	16192	0.423388		vesicle-mediated transport
TRINITY_DN3410_c0_g1_i6	CDD	cd22948	Coatomer_WDAD_alpha	IPR047312	Coatomer subunit alpha, WD Associated Region	-	6886	0.423388		intracellular protein transport
TRINITY_DN3410_c0_g1_i6	MobiDBLite	mobidb-lite	consensus disorder prediction	-	-		16192	0.423388		vesicle-mediated transport
TRINITY_DN3410_c0_g1_i6	MobiDBLite	mobidb-lite	consensus disorder prediction	-	-		6886	0.423388		intracellular protein transport
TRINITY_DN3410_c0_g1_i6	PRINTS	PR00320	G protein beta WD-40 repeat signature	IPR020472	G-protein beta WD-40 repeat	-	16192	0.423388		vesicle-mediated transport
TRINITY_DN3410_c0_g1_i6	PRINTS	PR00320	G protein beta WD-40 repeat signature	IPR020472	G-protein beta WD-40 repeat	-	6886	0.423388		intracellular protein transport
TRINITY_DN3410_c0_g1_i6	CDD	cd00200	WD40	-	-		16192	0.423388		vesicle-mediated transport
TRINITY_DN3410_c0_g1_i6	CDD	cd00200	WD40	-	-		6886	0.423388		intracellular protein transport
TRINITY_DN3410_c0_g1_i6	SUPERFAMILY	SSF50978	WD40 repeat-like	IPR036322	WD40-repeat-containing domain superfamily	GO:0005515	16192	0.423388		vesicle-mediated transport
TRINITY_DN3410_c0_g1_i6	SUPERFAMILY	SSF50978	WD40 repeat-like	IPR036322	WD40-repeat-containing domain superfamily	GO:0005515	6886	0.423388		intracellular protein transport
TRINITY_DN3410_c0_g1_i6	SMART	SM00320	WD40_4	IPR001680	WD40 repeat	GO:0005515	16192	0.423388		vesicle-mediated transport
TRINITY_DN3410_c0_g1_i6	SMART	SM00320	WD40_4	IPR001680	WD40 repeat	GO:0005515	6886	0.423388		intracellular protein transport
TRINITY_DN3410_c0_g1_i6	Pfam	PF00400	WD domain, G-beta repeat	IPR001680	WD40 repeat	GO:0005515	16192	0.423388		vesicle-mediated transport
TRINITY_DN3410_c0_g1_i6	Pfam	PF00400	WD domain, G-beta repeat	IPR001680	WD40 repeat	GO:0005515	6886	0.423388		intracellular protein transport
TRINITY_DN3410_c0_g1_i6	Pfam	PF12894	Anaphase-promoting complex subunit 4 WD40 domain	IPR024977	Anaphase-promoting complex subunit 4-like, WD40 domain	-	16192	0.423388		vesicle-mediated transport
TRINITY_DN3410_c0_g1_i6	Pfam	PF12894	Anaphase-promoting complex subunit 4 WD40 domain	IPR024977	Anaphase-promoting complex subunit 4-like, WD40 domain	-	6886	0.423388		intracellular protein transport
TRINITY_DN3028_c0_g2_i5	PANTHER	PTHR11138	METHIONYL-TRNA FORMYLTRANSFERASE	-	-		9058		0.444942	biosynthetic process
TRINITY_DN3028_c0_g2_i5	Gene3D	G3DSA:3.40.50.170	-	-	-		9058		0.444942	biosynthetic process
TRINITY_DN3028_c0_g2_i5	SUPERFAMILY	SSF53328	Formyltransferase	IPR036477	Formyl transferase, N-terminal domain superfamily	GO:0009058	9058		0.444942	biosynthetic process
TRINITY_DN3028_c0_g2_i5	Gene3D	G3DSA:3.40.50.12230	-	-	-		9058		0.444942	biosynthetic process
TRINITY_DN3028_c0_g2_i5	SUPERFAMILY	SSF50486	FMT C-terminal domain-like	IPR011034	Formyl transferase-like, C-terminal domain superfamily	GO:0003824	9058		0.444942	biosynthetic process
TRINITY_DN3028_c0_g2_i5	Pfam	PF02911	Formyl transferase, C-terminal domain	IPR005793	Formyl transferase, C-terminal	GO:0009058	9058		0.444942	biosynthetic process
TRINITY_DN3028_c0_g2_i5	CDD	cd08704	Met_tRNA_FMT_C	IPR044135	Methionyl-tRNA formyltransferase, C-terminal domain	-	9058		0.444942	biosynthetic process
TRINITY_DN3740_c1_g1_i2	MobiDBLite	mobidb-lite	consensus disorder prediction	-	-		15979	2.11427	3.42077	photosynthesis
TRINITY_DN3740_c1_g1_i2	Gene3D	G3DSA:1.20.5.510	Single helix bin	-	-		15979	2.11427	3.42077	photosynthesis
TRINITY_DN3740_c1_g1_i2	PANTHER	PTHR34455	OS07G0673550 PROTEIN	-	-		15979	2.11427	3.42077	photosynthesis
TRINITY_DN3740_c1_g1_i2	Pfam	PF06596	Photosystem II reaction centre X protein (PsbX)	IPR009518	Photosystem II PsbX	GO:0009523|GO:0015979|GO:0016020	15979	2.11427	3.42077	photosynthesis
TRINITY_DN1525_c0_g1_i19	Pfam	PF00332	Glycosyl hydrolases family 17	IPR000490	Glycoside hydrolase family 17	GO:0004553|GO:0005975	5975		2.06921	carbohydrate metabolic process
TRINITY_DN1525_c0_g1_i19	Gene3D	G3DSA:3.20.20.80	Glycosidases	-	-		5975		2.06921	carbohydrate metabolic process
TRINITY_DN1525_c0_g1_i19	PANTHER	PTHR32227	GLUCAN ENDO-1,3-BETA-GLUCOSIDASE BG1-RELATED-RELATED	IPR044965	Glycoside hydrolase family 17, plant	GO:0004553|GO:0005975	5975		2.06921	carbohydrate metabolic process
TRINITY_DN1525_c0_g1_i19	SUPERFAMILY	SSF51445	(Trans)glycosidases	IPR017853	Glycoside hydrolase superfamily	-	5975		2.06921	carbohydrate metabolic process
TRINITY_DN33661_c1_g1_i20	Pfam	PF00069	Protein kinase domain	IPR000719	Protein kinase domain	GO:0004672|GO:0005524|GO:0006468	6468		0.40319	protein phosphorylation
TRINITY_DN33661_c1_g1_i20	CDD	cd13983	STKc_WNK	-	-		6468		0.40319	protein phosphorylation
TRINITY_DN33661_c1_g1_i20	SMART	SM00220	serkin_6	IPR000719	Protein kinase domain	GO:0004672|GO:0005524|GO:0006468	6468		0.40319	protein phosphorylation
TRINITY_DN33661_c1_g1_i20	Gene3D	G3DSA:3.30.200.20	Phosphorylase Kinase; domain 1	-	-		6468		0.40319	protein phosphorylation
TRINITY_DN33661_c1_g1_i20	PANTHER	PTHR13902	SERINE/THREONINE-PROTEIN KINASE WNK WITH NO LYSINE -RELATED	-	-		6468		0.40319	protein phosphorylation
TRINITY_DN33661_c1_g1_i20	Gene3D	G3DSA:1.10.510.10	Transferase(Phosphotransferase) domain 1	-	-		6468		0.40319	protein phosphorylation
TRINITY_DN33661_c1_g1_i20	SUPERFAMILY	SSF56112	Protein kinase-like (PK-like)	IPR011009	Protein kinase-like domain superfamily	-	6468		0.40319	protein phosphorylation
TRINITY_DN33661_c1_g1_i20	MobiDBLite	mobidb-lite	consensus disorder prediction	-	-		6468		0.40319	protein phosphorylation
TRINITY_DN16385_c0_g1_i7	SUPERFAMILY	SSF53244	MurD-like peptide ligases, peptide-binding domain	IPR036615	Mur ligase, C-terminal domain superfamily	GO:0009058|GO:0016881	9058		2.39642	biosynthetic process
TRINITY_DN16385_c0_g1_i7	Gene3D	G3DSA:3.90.190.20	-	IPR036615	Mur ligase, C-terminal domain superfamily	GO:0009058|GO:0016881	9058		2.39642	biosynthetic process
TRINITY_DN16385_c0_g1_i7	PANTHER	PTHR43692	UDP-N-ACETYLMURAMOYLALANINE--D-GLUTAMATE LIGASE	IPR005762	UDP-N-acetylmuramoylalanine-D-glutamate ligase MurD	GO:0005524|GO:0005737|GO:0008360|GO:0008764|GO:0051301	9058		2.39642	biosynthetic process
TRINITY_DN16385_c0_g1_i7	Pfam	PF02875	Mur ligase family, glutamate ligase domain	IPR004101	Mur ligase, C-terminal	GO:0009058|GO:0016881	9058		2.39642	biosynthetic process
TRINITY_DN14839_c0_g1_i1	Pfam	PF00118	TCP-1/cpn60 chaperonin family	IPR002423	Chaperonin Cpn60/GroEL/TCP-1 family	GO:0005524	42026		0.354815	protein refolding
TRINITY_DN14839_c0_g1_i1	CDD	cd03344	GroEL	IPR001844	Chaperonin Cpn60/GroEL	GO:0042026|GO:0140662	42026		0.354815	protein refolding
TRINITY_DN14839_c0_g1_i1	SUPERFAMILY	SSF48592	GroEL equatorial domain-like	IPR027413	GroEL-like equatorial domain superfamily	-	42026		0.354815	protein refolding
TRINITY_DN14839_c0_g1_i1	PRINTS	PR00298	60kDa chaperonin signature	IPR001844	Chaperonin Cpn60/GroEL	GO:0042026|GO:0140662	42026		0.354815	protein refolding
TRINITY_DN14839_c0_g1_i1	SUPERFAMILY	SSF52029	GroEL apical domain-like	IPR027409	GroEL-like apical domain superfamily	-	42026		0.354815	protein refolding
TRINITY_DN14839_c0_g1_i1	Gene3D	G3DSA:1.10.560.10	-	IPR027413	GroEL-like equatorial domain superfamily	-	42026		0.354815	protein refolding
TRINITY_DN14839_c0_g1_i1	Coils	Coil	Coil	-	-		42026		0.354815	protein refolding
TRINITY_DN14839_c0_g1_i1	PANTHER	PTHR45633	60 KDA HEAT SHOCK PROTEIN, MITOCHONDRIAL	IPR001844	Chaperonin Cpn60/GroEL	GO:0042026|GO:0140662	42026		0.354815	protein refolding
TRINITY_DN14839_c0_g1_i1	Gene3D	G3DSA:3.50.7.10	GroEL	IPR027409	GroEL-like apical domain superfamily	-	42026		0.354815	protein refolding
TRINITY_DN14839_c0_g1_i1	Gene3D	G3DSA:3.30.260.10	-	IPR027410	TCP-1-like chaperonin intermediate domain superfamily	-	42026		0.354815	protein refolding
TRINITY_DN5742_c0_g1_i24	Gene3D	G3DSA:3.20.20.80	Glycosidases	-	-		5975		0.425975	carbohydrate metabolic process
TRINITY_DN5742_c0_g1_i24	SMART	SM00633	glyco_10	IPR001000	Glycoside hydrolase family 10 domain	GO:0004553|GO:0005975	5975		0.425975	carbohydrate metabolic process
TRINITY_DN5742_c0_g1_i24	Pfam	PF02018	Carbohydrate binding domain	IPR003305	Carbohydrate-binding, CenC-like	GO:0016798	5975		0.425975	carbohydrate metabolic process
TRINITY_DN5742_c0_g1_i24	Pfam	PF00331	Glycosyl hydrolase family 10	IPR001000	Glycoside hydrolase family 10 domain	GO:0004553|GO:0005975	5975		0.425975	carbohydrate metabolic process
TRINITY_DN5742_c0_g1_i24	PRINTS	PR00134	Glycosyl hydrolase family 10 signature	IPR001000	Glycoside hydrolase family 10 domain	GO:0004553|GO:0005975	5975		0.425975	carbohydrate metabolic process
TRINITY_DN5742_c0_g1_i24	SUPERFAMILY	SSF51445	(Trans)glycosidases	IPR017853	Glycoside hydrolase superfamily	-	5975		0.425975	carbohydrate metabolic process
TRINITY_DN5742_c0_g1_i24	SUPERFAMILY	SSF49785	Galactose-binding domain-like	IPR008979	Galactose-binding-like domain superfamily	-	5975		0.425975	carbohydrate metabolic process
TRINITY_DN5742_c0_g1_i24	PANTHER	PTHR31490	GLYCOSYL HYDROLASE	IPR044846	Glycoside hydrolase family 10	GO:0004553|GO:0005975	5975		0.425975	carbohydrate metabolic process
TRINITY_DN5742_c0_g1_i24	Coils	Coil	Coil	-	-		5975		0.425975	carbohydrate metabolic process
TRINITY_DN5742_c0_g1_i24	Gene3D	G3DSA:2.60.120.260	-	-	-		5975		0.425975	carbohydrate metabolic process
TRINITY_DN42872_c0_g1_i1	Pfam	PF06596	Photosystem II reaction centre X protein (PsbX)	IPR009518	Photosystem II PsbX	GO:0009523|GO:0015979|GO:0016020	15979		0.381307	photosynthesis
TRINITY_DN42872_c0_g1_i1	Gene3D	G3DSA:1.20.5.510	Single helix bin	-	-		15979		0.381307	photosynthesis
TRINITY_DN42872_c0_g1_i1	PANTHER	PTHR34455	OS07G0673550 PROTEIN	-	-		15979		0.381307	photosynthesis
TRINITY_DN971_c0_g1_i14	PANTHER	PTHR11122	APOSPORY-ASSOCIATED PROTEIN C-RELATED	-	-		5975	0.422999	0.228037	carbohydrate metabolic process
TRINITY_DN971_c0_g1_i14	Pfam	PF01263	Aldose 1-epimerase	IPR008183	Aldose 1-/Glucose-6-phosphate 1-epimerase	GO:0005975|GO:0016853	5975	0.422999	0.228037	carbohydrate metabolic process
TRINITY_DN971_c0_g1_i14	Gene3D	G3DSA:2.70.98.10	-	IPR014718	Glycoside hydrolase-type carbohydrate-binding	GO:0030246	5975	0.422999	0.228037	carbohydrate metabolic process
TRINITY_DN971_c0_g1_i14	SUPERFAMILY	SSF74650	Galactose mutarotase-like	IPR011013	Galactose mutarotase-like domain superfamily	GO:0003824|GO:0005975|GO:0030246	5975	0.422999	0.228037	carbohydrate metabolic process
TRINITY_DN6998_c0_g1_i1	Pfam	PF00069	Protein kinase domain	IPR000719	Protein kinase domain	GO:0004672|GO:0005524|GO:0006468	6468		0.358299	protein phosphorylation
TRINITY_DN6998_c0_g1_i1	PANTHER	PTHR24349	SERINE/THREONINE-PROTEIN KINASE	-	-		6468		0.358299	protein phosphorylation
TRINITY_DN6998_c0_g1_i1	MobiDBLite	mobidb-lite	consensus disorder prediction	-	-		6468		0.358299	protein phosphorylation
TRINITY_DN6998_c0_g1_i1	SUPERFAMILY	SSF56112	Protein kinase-like (PK-like)	IPR011009	Protein kinase-like domain superfamily	-	6468		0.358299	protein phosphorylation
TRINITY_DN6998_c0_g1_i1	Gene3D	G3DSA:3.30.200.20	Phosphorylase Kinase; domain 1	-	-		6468		0.358299	protein phosphorylation
TRINITY_DN3865_c0_g2_i4	SMART	SM00353	finulus	IPR011598	Myc-type, basic helix-loop-helix (bHLH) domain	GO:0046983	10052		0.364084	guard cell differentiation
TRINITY_DN3865_c0_g2_i4	PANTHER	PTHR46684	TRANSCRIPTION FACTOR FAMA	IPR044283	Transcription factor FAMA/SPEECHLESS/MUTE	GO:0003700|GO:0010052	10052		0.364084	guard cell differentiation
TRINITY_DN3865_c0_g2_i4	MobiDBLite	mobidb-lite	consensus disorder prediction	-	-		10052		0.364084	guard cell differentiation
TRINITY_DN3865_c0_g2_i4	SUPERFAMILY	SSF47459	HLH, helix-loop-helix DNA-binding domain	IPR036638	Helix-loop-helix DNA-binding domain superfamily	GO:0046983	10052		0.364084	guard cell differentiation
TRINITY_DN3865_c0_g2_i4	CDD	cd11448	bHLH_AtFAMA_like	-	-		10052		0.364084	guard cell differentiation
TRINITY_DN3865_c0_g2_i4	Gene3D	G3DSA:4.10.280.10	-	IPR036638	Helix-loop-helix DNA-binding domain superfamily	GO:0046983	10052		0.364084	guard cell differentiation
TRINITY_DN3865_c0_g2_i4	SUPERFAMILY	SSF55021	ACT-like	IPR045865	ACT-like domain	-	10052		0.364084	guard cell differentiation
TRINITY_DN3865_c0_g2_i4	Pfam	PF00010	Helix-loop-helix DNA-binding domain	IPR011598	Myc-type, basic helix-loop-helix (bHLH) domain	GO:0046983	10052		0.364084	guard cell differentiation
TRINITY_DN3899_c0_g1_i5	MobiDBLite	mobidb-lite	consensus disorder prediction	-	-		6812		0.217146	monoatomic cation transport
TRINITY_DN3899_c0_g1_i5	SUPERFAMILY	SSF55008	HMA, heavy metal-associated domain	IPR036163	Heavy metal-associated domain superfamily	GO:0046872	6812		0.217146	monoatomic cation transport
TRINITY_DN3899_c0_g1_i5	PANTHER	PTHR43520	ATP7, ISOFORM B	-	-		6812		0.217146	monoatomic cation transport
TRINITY_DN3899_c0_g1_i5	Pfam	PF00122	E1-E2 ATPase	-	-		6812		0.217146	monoatomic cation transport
TRINITY_DN3899_c0_g1_i5	SFLD	SFLDS00003	Haloacid Dehalogenase	-	-		6812		0.217146	monoatomic cation transport
TRINITY_DN3899_c0_g1_i5	PRINTS	PR00119	P-type cation-transporting ATPase superfamily signature	-	-		6812		0.217146	monoatomic cation transport
TRINITY_DN3899_c0_g1_i5	NCBIfam	TIGR01525	heavy metal translocating P-type ATPase	IPR027256	P-type ATPase, subfamily IB	GO:0006812|GO:0016020|GO:0019829	6812		0.217146	monoatomic cation transport
TRINITY_DN3899_c0_g1_i5	CDD	cd02079	P-type_ATPase_HM	-	-		6812		0.217146	monoatomic cation transport
TRINITY_DN3899_c0_g1_i5	Gene3D	G3DSA:3.40.50.1000	-	IPR023214	HAD superfamily	-	6812		0.217146	monoatomic cation transport
TRINITY_DN3899_c0_g1_i5	CDD	cd00371	HMA	IPR006121	Heavy metal-associated domain, HMA	GO:0046872	6812		0.217146	monoatomic cation transport
TRINITY_DN3899_c0_g1_i5	Gene3D	G3DSA:3.40.1110.10	-	IPR023299	P-type ATPase, cytoplasmic domain N	GO:0000166	6812		0.217146	monoatomic cation transport
TRINITY_DN3899_c0_g1_i5	SFLD	SFLDF00027	p-type atpase	IPR044492	P-type ATPase, haloacid dehalogenase domain	-	6812		0.217146	monoatomic cation transport
TRINITY_DN3899_c0_g1_i5	NCBIfam	TIGR01511	copper-translocating P-type ATPase	-	-		6812		0.217146	monoatomic cation transport
TRINITY_DN3899_c0_g1_i5	Pfam	PF00403	Heavy-metal-associated domain	IPR006121	Heavy metal-associated domain, HMA	GO:0046872	6812		0.217146	monoatomic cation transport
TRINITY_DN3899_c0_g1_i5	Gene3D	G3DSA:2.70.150.10	-	-	-		6812		0.217146	monoatomic cation transport
TRINITY_DN3899_c0_g1_i5	SUPERFAMILY	SSF81653	Calcium ATPase, transduction domain A	IPR008250	P-type ATPase, A domain superfamily	-	6812		0.217146	monoatomic cation transport
TRINITY_DN3899_c0_g1_i5	SUPERFAMILY	SSF56784	HAD-like	IPR036412	HAD-like superfamily	-	6812		0.217146	monoatomic cation transport
TRINITY_DN3899_c0_g1_i5	NCBIfam	TIGR01494	HAD-IC family P-type ATPase	IPR001757	P-type ATPase	GO:0005215|GO:0005524|GO:0016020|GO:0016887	6812		0.217146	monoatomic cation transport
TRINITY_DN3899_c0_g1_i5	Pfam	PF00702	haloacid dehalogenase-like hydrolase	-	-		6812		0.217146	monoatomic cation transport
TRINITY_DN3899_c0_g1_i5	PRINTS	PR00120	H+-transporting ATPase (proton pump) signature	IPR001757	P-type ATPase	GO:0005215|GO:0005524|GO:0016020|GO:0016887	6812		0.217146	monoatomic cation transport
TRINITY_DN3899_c0_g1_i5	Gene3D	G3DSA:3.30.70.100	-	-	-		6812		0.217146	monoatomic cation transport
TRINITY_DN3899_c0_g1_i5	SUPERFAMILY	SSF81665	Calcium ATPase, transmembrane domain M	IPR023298	P-type ATPase, transmembrane domain superfamily	-	6812		0.217146	monoatomic cation transport
TRINITY_DN10319_c0_g1_i4	CDD	cd01098	PAN_AP_plant	-	-		48544		0.389965	recognition of pollen
TRINITY_DN10319_c0_g1_i4	SUPERFAMILY	SSF57414	Hairpin loop containing domain-like	-	-		48544		0.389965	recognition of pollen
TRINITY_DN10319_c0_g1_i4	SMART	SM00473	ntp_6	IPR003609	PAN/Apple domain	-	48544		0.389965	recognition of pollen
TRINITY_DN10319_c0_g1_i4	PANTHER	PTHR32444	BULB-TYPE LECTIN DOMAIN-CONTAINING PROTEIN	-	-		48544		0.389965	recognition of pollen
TRINITY_DN10319_c0_g1_i4	Pfam	PF08276	PAN-like domain	IPR003609	PAN/Apple domain	-	48544		0.389965	recognition of pollen
TRINITY_DN10319_c0_g1_i4	Pfam	PF00954	S-locus glycoprotein domain	IPR000858	S-locus glycoprotein domain	GO:0048544	48544		0.389965	recognition of pollen
TRINITY_DN28_c1_g5_i1	CDD	cd00207	fer2	IPR001041	2Fe-2S ferredoxin-type iron-sulfur binding domain	GO:0051536	22900	2.269		electron transport chain
TRINITY_DN28_c1_g5_i1	Gene3D	G3DSA:3.10.20.30	-	IPR012675	Beta-grasp domain superfamily	-	22900	2.269		electron transport chain
TRINITY_DN28_c1_g5_i1	PANTHER	PTHR43112	FERREDOXIN	-	-		22900	2.269		electron transport chain
TRINITY_DN28_c1_g5_i1	SUPERFAMILY	SSF54292	2Fe-2S ferredoxin-like	IPR036010	2Fe-2S ferredoxin-like superfamily	GO:0051536	22900	2.269		electron transport chain
TRINITY_DN28_c1_g5_i1	Pfam	PF00111	2Fe-2S iron-sulfur cluster binding domain	IPR001041	2Fe-2S ferredoxin-type iron-sulfur binding domain	GO:0051536	22900	2.269		electron transport chain
TRINITY_DN28_c1_g5_i1	NCBIfam	TIGR02008	ferredoxin [2Fe-2S]	IPR010241	Ferredoxin [2Fe-2S], plant	GO:0009055|GO:0022900|GO:0051537	22900	2.269		electron transport chain
TRINITY_DN8605_c0_g1_i15	PANTHER	PTHR46204	CHITIN ELICITOR RECEPTOR KINASE 1-RELATED	IPR044812	LysM domain receptor kinase CERK1/LYK3-like	GO:0019199|GO:0045087	6468	2.00659	2.53129	protein phosphorylation
TRINITY_DN8605_c0_g1_i15	Pfam	PF00069	Protein kinase domain	IPR000719	Protein kinase domain	GO:0004672|GO:0005524|GO:0006468	6468	2.00659	2.53129	protein phosphorylation
TRINITY_DN8605_c0_g1_i15	SUPERFAMILY	SSF56112	Protein kinase-like (PK-like)	IPR011009	Protein kinase-like domain superfamily	-	6468	2.00659	2.53129	protein phosphorylation
TRINITY_DN8605_c0_g1_i15	Gene3D	G3DSA:1.10.510.10	Transferase(Phosphotransferase) domain 1	-	-		6468	2.00659	2.53129	protein phosphorylation
TRINITY_DN8605_c0_g1_i15	Gene3D	G3DSA:3.30.200.20	Phosphorylase Kinase; domain 1	-	-		6468	2.00659	2.53129	protein phosphorylation
TRINITY_DN8605_c0_g1_i15	PIRSF	PIRSF000654	ILK	-	-		6468	2.00659	2.53129	protein phosphorylation
TRINITY_DN8605_c0_g1_i15	SMART	SM00220	serkin_6	IPR000719	Protein kinase domain	GO:0004672|GO:0005524|GO:0006468	6468	2.00659	2.53129	protein phosphorylation
TRINITY_DN8605_c0_g1_i15	CDD	cd00118	LysM	IPR018392	LysM domain	-	6468	2.00659	2.53129	protein phosphorylation
TRINITY_DN8605_c0_g1_i15	Pfam	PF01476	LysM domain	IPR018392	LysM domain	-	6468	2.00659	2.53129	protein phosphorylation
TRINITY_DN8605_c0_g1_i15	Gene3D	G3DSA:3.10.350.10	LysM domain	IPR036779	LysM domain superfamily	-	6468	2.00659	2.53129	protein phosphorylation
TRINITY_DN8605_c0_g1_i15	SMART	SM00257	LysM_2	IPR018392	LysM domain	-	6468	2.00659	2.53129	protein phosphorylation
TRINITY_DN8605_c0_g1_i15	PANTHER	PTHR45927	LYSM-DOMAIN RECEPTOR-LIKE KINASE-RELATED	-	-		6468	2.00659	2.53129	protein phosphorylation
TRINITY_DN8605_c0_g1_i15	SUPERFAMILY	SSF54106	LysM domain	IPR036779	LysM domain superfamily	-	6468	2.00659	2.53129	protein phosphorylation
TRINITY_DN1873_c0_g1_i12	Gene3D	G3DSA:3.80.10.10	Ribonuclease Inhibitor	IPR032675	Leucine-rich repeat domain superfamily	-	6457		2.69212	protein folding
TRINITY_DN1873_c0_g1_i12	SUPERFAMILY	SSF52058	L domain-like	-	-		6457		2.69212	protein folding
TRINITY_DN1873_c0_g1_i12	PANTHER	PTHR15140	TUBULIN-SPECIFIC CHAPERONE E	IPR044994	Tubulin-specific chaperone E	GO:0006457|GO:0043014	6457		2.69212	protein folding
TRINITY_DN3458_c0_g1_i3	Pfam	PF02996	Prefoldin subunit	IPR004127	Prefoldin alpha-like	-	6457		2.75988	protein folding
TRINITY_DN3458_c0_g1_i3	NCBIfam	TIGR00293	prefoldin subunit alpha	IPR004127	Prefoldin alpha-like	-	6457		2.75988	protein folding
TRINITY_DN3458_c0_g1_i3	SUPERFAMILY	SSF46579	Prefoldin	-	-		6457		2.75988	protein folding
TRINITY_DN3458_c0_g1_i3	CDD	cd00584	Prefoldin_alpha	-	-		6457		2.75988	protein folding
TRINITY_DN3458_c0_g1_i3	Gene3D	G3DSA:1.10.287.370	-	IPR009053	Prefoldin	-	6457		2.75988	protein folding
TRINITY_DN3458_c0_g1_i3	PANTHER	PTHR12674	PREFOLDIN SUBUNIT 5	IPR011599	Prefoldin alpha subunit, archaea-type	GO:0006457|GO:0016272|GO:0051082	6457		2.75988	protein folding
TRINITY_DN11720_c0_g1_i1	PANTHER	PTHR23257	SERINE-THREONINE PROTEIN KINASE	-	-		6468		0.396583	protein phosphorylation
TRINITY_DN11720_c0_g1_i1	MobiDBLite	mobidb-lite	consensus disorder prediction	-	-		6468		0.396583	protein phosphorylation
TRINITY_DN11720_c0_g1_i1	CDD	cd06410	PB1_UP2	-	-		6468		0.396583	protein phosphorylation
TRINITY_DN11720_c0_g1_i1	PRINTS	PR00109	Tyrosine kinase catalytic domain signature	IPR001245	Serine-threonine/tyrosine-protein kinase, catalytic domain	GO:0004672|GO:0006468	6468		0.396583	protein phosphorylation
TRINITY_DN11720_c0_g1_i1	Gene3D	G3DSA:3.10.20.90	-	-	-		6468		0.396583	protein phosphorylation
TRINITY_DN11720_c0_g1_i1	Gene3D	G3DSA:3.30.200.20	Phosphorylase Kinase; domain 1	-	-		6468		0.396583	protein phosphorylation
TRINITY_DN11720_c0_g1_i1	SUPERFAMILY	SSF56112	Protein kinase-like (PK-like)	IPR011009	Protein kinase-like domain superfamily	-	6468		0.396583	protein phosphorylation
TRINITY_DN11720_c0_g1_i1	SUPERFAMILY	SSF54277	CAD & PB1 domains	-	-		6468		0.396583	protein phosphorylation
TRINITY_DN11720_c0_g1_i1	Pfam	PF07714	Protein tyrosine and serine/threonine kinase	IPR001245	Serine-threonine/tyrosine-protein kinase, catalytic domain	GO:0004672|GO:0006468	6468		0.396583	protein phosphorylation
TRINITY_DN11720_c0_g1_i1	CDD	cd13999	STKc_MAP3K-like	-	-		6468		0.396583	protein phosphorylation
TRINITY_DN11720_c0_g1_i1	SMART	SM00666	PB1_new	IPR000270	PB1 domain	GO:0005515	6468		0.396583	protein phosphorylation
TRINITY_DN11720_c0_g1_i1	Pfam	PF00564	PB1 domain	IPR000270	PB1 domain	GO:0005515	6468		0.396583	protein phosphorylation
TRINITY_DN11720_c0_g1_i1	Gene3D	G3DSA:1.10.510.10	Transferase(Phosphotransferase) domain 1	-	-		6468		0.396583	protein phosphorylation
TRINITY_DN11720_c0_g1_i1	SMART	SM00220	serkin_6	IPR000719	Protein kinase domain	GO:0004672|GO:0005524|GO:0006468	6468		0.396583	protein phosphorylation
TRINITY_DN139_c0_g2_i1	Gene3D	G3DSA:3.80.10.10	Ribonuclease Inhibitor	IPR032675	Leucine-rich repeat domain superfamily	-	6468		0.360679	protein phosphorylation
TRINITY_DN139_c0_g2_i1	SUPERFAMILY	SSF52058	L domain-like	-	-		6468		0.360679	protein phosphorylation
TRINITY_DN139_c0_g2_i1	Pfam	PF11721	Malectin domain	IPR021720	Malectin domain	-	6468		0.360679	protein phosphorylation
TRINITY_DN139_c0_g2_i1	SMART	SM00220	serkin_6	IPR000719	Protein kinase domain	GO:0004672|GO:0005524|GO:0006468	6468		0.360679	protein phosphorylation
TRINITY_DN139_c0_g2_i1	Gene3D	G3DSA:2.60.120.430	-	-	-		6468		0.360679	protein phosphorylation
TRINITY_DN139_c0_g2_i1	CDD	cd14066	STKc_IRAK	-	-		6468		0.360679	protein phosphorylation
TRINITY_DN139_c0_g2_i1	Pfam	PF07714	Protein tyrosine and serine/threonine kinase	IPR001245	Serine-threonine/tyrosine-protein kinase, catalytic domain	GO:0004672|GO:0006468	6468		0.360679	protein phosphorylation
TRINITY_DN139_c0_g2_i1	Gene3D	G3DSA:3.30.200.20	Phosphorylase Kinase; domain 1	-	-		6468		0.360679	protein phosphorylation
TRINITY_DN139_c0_g2_i1	Pfam	PF13855	Leucine rich repeat	IPR001611	Leucine-rich repeat	GO:0005515	6468		0.360679	protein phosphorylation
TRINITY_DN139_c0_g2_i1	SUPERFAMILY	SSF56112	Protein kinase-like (PK-like)	IPR011009	Protein kinase-like domain superfamily	-	6468		0.360679	protein phosphorylation
TRINITY_DN139_c0_g2_i1	PANTHER	PTHR48006	LEUCINE-RICH REPEAT-CONTAINING PROTEIN DDB_G0281931-RELATED	-	-		6468		0.360679	protein phosphorylation
TRINITY_DN139_c0_g2_i1	Gene3D	G3DSA:1.10.510.10	Transferase(Phosphotransferase) domain 1	-	-		6468		0.360679	protein phosphorylation
TRINITY_DN64461_c0_g1_i1	Gene3D	G3DSA:2.60.120.200	-	-	-		5975	0.451077	0.451077	carbohydrate metabolic process
TRINITY_DN64461_c0_g1_i1	PANTHER	PTHR31062	XYLOGLUCAN ENDOTRANSGLUCOSYLASE/HYDROLASE PROTEIN 8-RELATED	IPR044791	Beta-glucanase/XTH	GO:0004553	5975	0.451077	0.451077	carbohydrate metabolic process
TRINITY_DN64461_c0_g1_i1	SUPERFAMILY	SSF49899	Concanavalin A-like lectins/glucanases	IPR013320	Concanavalin A-like lectin/glucanase domain superfamily	-	5975	0.451077	0.451077	carbohydrate metabolic process
TRINITY_DN64461_c0_g1_i1	Pfam	PF00722	Glycosyl hydrolases family 16	IPR000757	Glycoside hydrolase family 16	GO:0004553|GO:0005975	5975	0.451077	0.451077	carbohydrate metabolic process
TRINITY_DN788_c0_g1_i2	Gene3D	G3DSA:1.20.120.790	-	IPR037196	HSP90, C-terminal domain	-	6457	2.03895		protein folding
TRINITY_DN788_c0_g1_i2	MobiDBLite	mobidb-lite	consensus disorder prediction	-	-		6457	2.03895		protein folding
TRINITY_DN788_c0_g1_i2	Gene3D	G3DSA:3.40.50.11260	-	-	-		6457	2.03895		protein folding
TRINITY_DN788_c0_g1_i2	Pfam	PF00183	Hsp90 protein	IPR001404	Heat shock protein Hsp90 family	GO:0005524|GO:0006457|GO:0016887|GO:0051082|GO:0140662	6457	2.03895		protein folding
TRINITY_DN788_c0_g1_i2	SUPERFAMILY	SSF54211	Ribosomal protein S5 domain 2-like	IPR020568	Ribosomal protein S5 domain 2-type fold	-	6457	2.03895		protein folding
TRINITY_DN788_c0_g1_i2	SUPERFAMILY	SSF110942	HSP90 C-terminal domain	IPR037196	HSP90, C-terminal domain	-	6457	2.03895		protein folding
TRINITY_DN788_c0_g1_i2	Coils	Coil	Coil	-	-		6457	2.03895		protein folding
TRINITY_DN788_c0_g1_i2	PANTHER	PTHR11528	HEAT SHOCK PROTEIN 90 FAMILY MEMBER	IPR001404	Heat shock protein Hsp90 family	GO:0005524|GO:0006457|GO:0016887|GO:0051082|GO:0140662	6457	2.03895		protein folding
TRINITY_DN788_c0_g1_i2	Gene3D	G3DSA:3.30.230.80	-	-	-		6457	2.03895		protein folding
TRINITY_DN4566_c0_g2_i1	SUPERFAMILY	SSF51445	(Trans)glycosidases	IPR017853	Glycoside hydrolase superfamily	-	5975		0.469124	carbohydrate metabolic process
TRINITY_DN4566_c0_g2_i1	Gene3D	G3DSA:2.60.40.10	Immunoglobulins	IPR013783	Immunoglobulin-like fold	-	5975		0.469124	carbohydrate metabolic process
TRINITY_DN4566_c0_g2_i1	CDD	cd11341	AmyAc_Pullulanase_LD-like	-	-		5975		0.469124	carbohydrate metabolic process
TRINITY_DN4566_c0_g2_i1	Pfam	PF11852	Alpha-1,6-glucosidases, pullulanase-type, C-terminal	IPR024561	Alpha-1,6-glucosidases, pullulanase-type, C-terminal	-	5975		0.469124	carbohydrate metabolic process
TRINITY_DN4566_c0_g2_i1	NCBIfam	TIGR02103	pullulanase-type alpha-1,6-glucosidase	IPR011839	Alpha-1,6-glucosidases, pullulanase-type	GO:0005975|GO:0051060	5975		0.469124	carbohydrate metabolic process
TRINITY_DN4566_c0_g2_i1	CDD	cd02860	E_set_Pullulanase	-	-		5975		0.469124	carbohydrate metabolic process
TRINITY_DN4566_c0_g2_i1	Pfam	PF17967	Pullulanase N2 domain	IPR040671	Pullulanase, N2 domain	-	5975		0.469124	carbohydrate metabolic process
TRINITY_DN4566_c0_g2_i1	PANTHER	PTHR43002	GLYCOGEN DEBRANCHING ENZYME	-	-		5975		0.469124	carbohydrate metabolic process
TRINITY_DN4566_c0_g2_i1	SUPERFAMILY	SSF51011	Glycosyl hydrolase domain	-	-		5975		0.469124	carbohydrate metabolic process
TRINITY_DN4566_c0_g2_i1	Gene3D	G3DSA:2.60.40.1130	-	-	-		5975		0.469124	carbohydrate metabolic process
TRINITY_DN4566_c0_g2_i1	SUPERFAMILY	SSF81296	E set domains	IPR014756	Immunoglobulin E-set	-	5975		0.469124	carbohydrate metabolic process
TRINITY_DN4566_c0_g2_i1	Gene3D	G3DSA:2.60.40.1180	-	IPR013780	Glycosyl hydrolase, all-beta	-	5975		0.469124	carbohydrate metabolic process
TRINITY_DN4566_c0_g2_i1	CDD	cd22541	SP5_N	-	-		5975		0.469124	carbohydrate metabolic process
TRINITY_DN4566_c0_g2_i1	Pfam	PF02922	Carbohydrate-binding module 48 (Isoamylase N-terminal domain)	IPR004193	Glycoside hydrolase, family 13, N-terminal	GO:0004553|GO:0005975	5975		0.469124	carbohydrate metabolic process
TRINITY_DN4566_c0_g2_i1	Gene3D	G3DSA:3.20.20.80	Glycosidases	-	-		5975		0.469124	carbohydrate metabolic process
TRINITY_DN4566_c0_g2_i1	MobiDBLite	mobidb-lite	consensus disorder prediction	-	-		5975		0.469124	carbohydrate metabolic process
TRINITY_DN608_c0_g1_i2	Pfam	PF00344	SecY	IPR002208	SecY/SEC61-alpha family	GO:0015031|GO:0016020	15031		2.22329	protein transport
TRINITY_DN608_c0_g1_i2	NCBIfam	TIGR00967	preprotein translocase subunit SecY	IPR002208	SecY/SEC61-alpha family	GO:0015031|GO:0016020	15031		2.22329	protein transport
TRINITY_DN608_c0_g1_i2	MobiDBLite	mobidb-lite	consensus disorder prediction	-	-		15031		2.22329	protein transport
TRINITY_DN608_c0_g1_i2	PANTHER	PTHR10906	SECY/SEC61-ALPHA FAMILY MEMBER	IPR002208	SecY/SEC61-alpha family	GO:0015031|GO:0016020	15031		2.22329	protein transport
TRINITY_DN608_c0_g1_i2	SUPERFAMILY	SSF103491	Preprotein translocase SecY subunit	IPR023201	SecY domain superfamily	-	15031		2.22329	protein transport
TRINITY_DN608_c0_g1_i2	Pfam	PF10559	Plug domain of Sec61p	IPR019561	Translocon Sec61/SecY, plug domain	-	15031		2.22329	protein transport
TRINITY_DN608_c0_g1_i2	Gene3D	G3DSA:1.10.3370.10	SecY subunit domain	IPR023201	SecY domain superfamily	-	15031		2.22329	protein transport
TRINITY_DN4853_c0_g1_i5	PIRSF	PIRSF005715	VPS45_Sec1	IPR001619	Sec1-like protein	GO:0016192	16192		0.486555	vesicle-mediated transport
TRINITY_DN4853_c0_g1_i5	Gene3D	G3DSA:3.90.830.10	Syntaxin Binding Protein 1; Chain A, domain 2	IPR043127	Sec1-like, domain 3a	-	16192		0.486555	vesicle-mediated transport
TRINITY_DN4853_c0_g1_i5	PANTHER	PTHR11679	VESICLE PROTEIN SORTING-ASSOCIATED	IPR001619	Sec1-like protein	GO:0016192	16192		0.486555	vesicle-mediated transport
TRINITY_DN4853_c0_g1_i5	Gene3D	G3DSA:1.25.40.60	-	-	-		16192		0.486555	vesicle-mediated transport
TRINITY_DN4853_c0_g1_i5	Gene3D	G3DSA:3.40.50.1910	-	IPR027482	Sec1-like, domain 2	-	16192		0.486555	vesicle-mediated transport
TRINITY_DN4853_c0_g1_i5	Gene3D	G3DSA:3.40.50.2060	-	IPR043154	Sec1-like, domain 1	-	16192		0.486555	vesicle-mediated transport
TRINITY_DN4853_c0_g1_i5	SUPERFAMILY	SSF56815	Sec1/munc18-like (SM) proteins	IPR036045	Sec1-like superfamily	-	16192		0.486555	vesicle-mediated transport
TRINITY_DN4853_c0_g1_i5	Pfam	PF00995	Sec1 family	IPR001619	Sec1-like protein	GO:0016192	16192		0.486555	vesicle-mediated transport
TRINITY_DN1052_c0_g1_i19	CDD	cd00082	HisKA	IPR003661	Signal transduction histidine kinase, dimerisation/phosphoacceptor domain	GO:0000155|GO:0007165	16310		0.424024	phosphorylation
TRINITY_DN1052_c0_g1_i19	SMART	SM00448	REC_2	IPR001789	Signal transduction response regulator, receiver domain	GO:0000160	16310		0.424024	phosphorylation
TRINITY_DN1052_c0_g1_i19	Gene3D	G3DSA:3.30.565.10	-	IPR036890	Histidine kinase/HSP90-like ATPase superfamily	-	16310		0.424024	phosphorylation
TRINITY_DN1052_c0_g1_i19	Gene3D	G3DSA:1.10.287.130	-	-	-		16310		0.424024	phosphorylation
TRINITY_DN1052_c0_g1_i19	CDD	cd17546	REC_hyHK_CKI1_RcsC-like	-	-		16310		0.424024	phosphorylation
TRINITY_DN1052_c0_g1_i19	Pfam	PF02518	Histidine kinase-, DNA gyrase B-, and HSP90-like ATPase	IPR003594	Histidine kinase/HSP90-like ATPase	-	16310		0.424024	phosphorylation
TRINITY_DN1052_c0_g1_i19	SUPERFAMILY	SSF47384	Homodimeric domain of signal transducing histidine kinase	IPR036097	Signal transduction histidine kinase, dimerisation/phosphoacceptor domain superfamily	GO:0000155|GO:0007165	16310		0.424024	phosphorylation
TRINITY_DN1052_c0_g1_i19	Pfam	PF00072	Response regulator receiver domain	IPR001789	Signal transduction response regulator, receiver domain	GO:0000160	16310		0.424024	phosphorylation
TRINITY_DN1052_c0_g1_i19	PRINTS	PR00344	Bacterial sensor protein C-terminal signature	IPR004358	Signal transduction histidine kinase-related protein, C-terminal	GO:0016310|GO:0016772	16310		0.424024	phosphorylation
TRINITY_DN1052_c0_g1_i19	PANTHER	PTHR43719	TWO-COMPONENT HISTIDINE KINASE	-	-		16310		0.424024	phosphorylation
TRINITY_DN1052_c0_g1_i19	SMART	SM00387	HKATPase_4	IPR003594	Histidine kinase/HSP90-like ATPase	-	16310		0.424024	phosphorylation
TRINITY_DN1052_c0_g1_i19	SUPERFAMILY	SSF52172	CheY-like	IPR011006	CheY-like superfamily	-	16310		0.424024	phosphorylation
TRINITY_DN1052_c0_g1_i19	Coils	Coil	Coil	-	-		16310		0.424024	phosphorylation
TRINITY_DN1052_c0_g1_i19	SMART	SM00388	HisKA_10	IPR003661	Signal transduction histidine kinase, dimerisation/phosphoacceptor domain	GO:0000155|GO:0007165	16310		0.424024	phosphorylation
TRINITY_DN1052_c0_g1_i19	Gene3D	G3DSA:3.40.50.2300	-	-	-		16310		0.424024	phosphorylation
TRINITY_DN1052_c0_g1_i19	SUPERFAMILY	SSF55874	ATPase domain of HSP90 chaperone/DNA topoisomerase II/histidine kinase	IPR036890	Histidine kinase/HSP90-like ATPase superfamily	-	16310		0.424024	phosphorylation
TRINITY_DN1052_c0_g1_i4	CDD	cd00082	HisKA	IPR003661	Signal transduction histidine kinase, dimerisation/phosphoacceptor domain	GO:0000155|GO:0007165	16310		0.409552	phosphorylation
TRINITY_DN1052_c0_g1_i4	SMART	SM00448	REC_2	IPR001789	Signal transduction response regulator, receiver domain	GO:0000160	16310		0.409552	phosphorylation
TRINITY_DN1052_c0_g1_i4	Gene3D	G3DSA:3.30.565.10	-	IPR036890	Histidine kinase/HSP90-like ATPase superfamily	-	16310		0.409552	phosphorylation
TRINITY_DN1052_c0_g1_i4	Gene3D	G3DSA:1.10.287.130	-	-	-		16310		0.409552	phosphorylation
TRINITY_DN1052_c0_g1_i4	CDD	cd17546	REC_hyHK_CKI1_RcsC-like	-	-		16310		0.409552	phosphorylation
TRINITY_DN1052_c0_g1_i4	Pfam	PF02518	Histidine kinase-, DNA gyrase B-, and HSP90-like ATPase	IPR003594	Histidine kinase/HSP90-like ATPase	-	16310		0.409552	phosphorylation
TRINITY_DN1052_c0_g1_i4	SUPERFAMILY	SSF47384	Homodimeric domain of signal transducing histidine kinase	IPR036097	Signal transduction histidine kinase, dimerisation/phosphoacceptor domain superfamily	GO:0000155|GO:0007165	16310		0.409552	phosphorylation
TRINITY_DN1052_c0_g1_i4	Pfam	PF00072	Response regulator receiver domain	IPR001789	Signal transduction response regulator, receiver domain	GO:0000160	16310		0.409552	phosphorylation
TRINITY_DN1052_c0_g1_i4	PRINTS	PR00344	Bacterial sensor protein C-terminal signature	IPR004358	Signal transduction histidine kinase-related protein, C-terminal	GO:0016310|GO:0016772	16310		0.409552	phosphorylation
TRINITY_DN1052_c0_g1_i4	PANTHER	PTHR43719	TWO-COMPONENT HISTIDINE KINASE	-	-		16310		0.409552	phosphorylation
TRINITY_DN1052_c0_g1_i4	SMART	SM00387	HKATPase_4	IPR003594	Histidine kinase/HSP90-like ATPase	-	16310		0.409552	phosphorylation
TRINITY_DN1052_c0_g1_i4	SUPERFAMILY	SSF52172	CheY-like	IPR011006	CheY-like superfamily	-	16310		0.409552	phosphorylation
TRINITY_DN1052_c0_g1_i4	Coils	Coil	Coil	-	-		16310		0.409552	phosphorylation
TRINITY_DN1052_c0_g1_i4	SMART	SM00388	HisKA_10	IPR003661	Signal transduction histidine kinase, dimerisation/phosphoacceptor domain	GO:0000155|GO:0007165	16310		0.409552	phosphorylation
TRINITY_DN1052_c0_g1_i4	Gene3D	G3DSA:3.40.50.2300	-	-	-		16310		0.409552	phosphorylation
TRINITY_DN1052_c0_g1_i4	SUPERFAMILY	SSF55874	ATPase domain of HSP90 chaperone/DNA topoisomerase II/histidine kinase	IPR036890	Histidine kinase/HSP90-like ATPase superfamily	-	16310		0.409552	phosphorylation
TRINITY_DN2049_c0_g1_i4	MobiDBLite	mobidb-lite	consensus disorder prediction	-	-		6886		0.365238	intracellular protein transport
TRINITY_DN2049_c0_g1_i4	Gene3D	G3DSA:3.40.50.410	von Willebrand factor, type A domain	IPR036465	von Willebrand factor A-like domain superfamily	-	6886		0.365238	intracellular protein transport
TRINITY_DN2049_c0_g1_i4	Pfam	PF08033	Sec23/Sec24 beta-sandwich domain	IPR012990	Sec23/Sec24 beta-sandwich	-	6886		0.365238	intracellular protein transport
TRINITY_DN2049_c0_g1_i4	Pfam	PF04810	Sec23/Sec24 zinc finger	IPR006895	Zinc finger, Sec23/Sec24-type	GO:0006886|GO:0006888|GO:0008270|GO:0030127	6886		0.365238	intracellular protein transport
TRINITY_DN2049_c0_g1_i4	Pfam	PF04811	Sec23/Sec24 trunk domain	IPR006896	Sec23/Sec24, trunk domain	GO:0006886|GO:0006888|GO:0030127	6886		0.365238	intracellular protein transport
TRINITY_DN2049_c0_g1_i4	SUPERFAMILY	SSF81995	beta-sandwich domain of Sec23/24	-	-		6886		0.365238	intracellular protein transport
TRINITY_DN2049_c0_g1_i4	CDD	cd11287	Sec23_C	IPR037550	Sec23, C-terminal	GO:0030127|GO:0090114	6886		0.365238	intracellular protein transport
TRINITY_DN2049_c0_g1_i4	Gene3D	G3DSA:1.20.120.730	Sec23/Sec24 helical domain	-	-		6886		0.365238	intracellular protein transport
TRINITY_DN2049_c0_g1_i4	Gene3D	G3DSA:2.30.30.380	-	-	-		6886		0.365238	intracellular protein transport
TRINITY_DN2049_c0_g1_i4	Pfam	PF04815	Sec23/Sec24 helical domain	IPR006900	Sec23/Sec24, helical domain	GO:0006886|GO:0006888|GO:0030127	6886		0.365238	intracellular protein transport
TRINITY_DN2049_c0_g1_i4	SUPERFAMILY	SSF81811	Helical domain of Sec23/24	IPR036175	Sec23/Sec24 helical domain superfamily	GO:0006886|GO:0006888|GO:0030127	6886		0.365238	intracellular protein transport
TRINITY_DN2049_c0_g1_i4	Gene3D	G3DSA:3.40.20.10	Severin	IPR029006	ADF-H/Gelsolin-like domain superfamily	-	6886		0.365238	intracellular protein transport
TRINITY_DN2049_c0_g1_i4	PANTHER	PTHR11141	PROTEIN TRANSPORT PROTEIN SEC23	IPR037364	Protein transport protein Sec23	-	6886		0.365238	intracellular protein transport
TRINITY_DN2049_c0_g1_i4	Pfam	PF00626	Gelsolin repeat	IPR007123	Gelsolin-like domain	-	6886		0.365238	intracellular protein transport
TRINITY_DN2049_c0_g1_i4	SUPERFAMILY	SSF82754	C-terminal, gelsolin-like domain of Sec23/24	IPR036180	Gelsolin-like domain superfamily	-	6886		0.365238	intracellular protein transport
TRINITY_DN2049_c0_g1_i4	SUPERFAMILY	SSF53300	vWA-like	IPR036465	von Willebrand factor A-like domain superfamily	-	6886		0.365238	intracellular protein transport
TRINITY_DN2049_c0_g1_i4	SUPERFAMILY	SSF82919	Zn-finger domain of Sec23/24	IPR036174	Zinc finger, Sec23/Sec24-type superfamily	GO:0006886|GO:0006888|GO:0008270|GO:0030127	6886		0.365238	intracellular protein transport
TRINITY_DN2049_c0_g1_i4	Gene3D	G3DSA:2.60.40.1670	-	-	-		6886		0.365238	intracellular protein transport
TRINITY_DN3130_c0_g1_i27	CDD	cd02808	GltS_FMN	IPR002932	Glutamate synthase domain	GO:0006537|GO:0015930|GO:0016638	6537		0.0778871	glutamate biosynthetic process
TRINITY_DN3130_c0_g1_i27	PANTHER	PTHR43100	GLUTAMATE SYNTHASE [NADPH] SMALL CHAIN	-	-		6537		0.0778871	glutamate biosynthetic process
TRINITY_DN3130_c0_g1_i27	SUPERFAMILY	SSF51905	FAD/NAD(P)-binding domain	IPR036188	FAD/NAD(P)-binding domain superfamily	-	6537		0.0778871	glutamate biosynthetic process
TRINITY_DN3130_c0_g1_i27	Pfam	PF07992	Pyridine nucleotide-disulphide oxidoreductase	IPR023753	FAD/NAD(P)-binding domain	GO:0016491	6537		0.0778871	glutamate biosynthetic process
TRINITY_DN3130_c0_g1_i27	PRINTS	PR00419	Adrenodoxin reductase family signature	-	-		6537		0.0778871	glutamate biosynthetic process
TRINITY_DN3130_c0_g1_i27	Pfam	PF01645	Conserved region in glutamate synthase	IPR002932	Glutamate synthase domain	GO:0006537|GO:0015930|GO:0016638	6537		0.0778871	glutamate biosynthetic process
TRINITY_DN3130_c0_g1_i27	Pfam	PF00310	Glutamine amidotransferases class-II	IPR017932	Glutamine amidotransferase type 2 domain	-	6537		0.0778871	glutamate biosynthetic process
TRINITY_DN3130_c0_g1_i27	PIRSF	PIRSF000187	GOGAT	IPR012220	Glutamate synthase, eukaryotic	GO:0005506|GO:0006537|GO:0010181|GO:0016040|GO:0050660	6537		0.0778871	glutamate biosynthetic process
TRINITY_DN3130_c0_g1_i27	Coils	Coil	Coil	-	-		6537		0.0778871	glutamate biosynthetic process
TRINITY_DN3130_c0_g1_i27	Pfam	PF14691	Dihydroprymidine dehydrogenase domain II, 4Fe-4S cluster	IPR028261	Dihydroprymidine dehydrogenase domain II	-	6537		0.0778871	glutamate biosynthetic process
TRINITY_DN3130_c0_g1_i27	Pfam	PF04898	Glutamate synthase central domain	IPR006982	Glutamate synthase, central-N	GO:0006807|GO:0015930	6537		0.0778871	glutamate biosynthetic process
TRINITY_DN3130_c0_g1_i27	Gene3D	G3DSA:3.60.20.10	Glutamine Phosphoribosylpyrophosphate, subunit 1, domain 1	IPR029055	Nucleophile aminohydrolases, N-terminal	-	6537		0.0778871	glutamate biosynthetic process
TRINITY_DN3130_c0_g1_i27	Gene3D	G3DSA:1.10.1060.10	-	IPR009051	Alpha-helical ferredoxin	GO:0051536	6537		0.0778871	glutamate biosynthetic process
TRINITY_DN3130_c0_g1_i27	SUPERFAMILY	SSF46548	alpha-helical ferredoxin	-	-		6537		0.0778871	glutamate biosynthetic process
TRINITY_DN3130_c0_g1_i27	Gene3D	G3DSA:3.40.50.720	-	-	-		6537		0.0778871	glutamate biosynthetic process
TRINITY_DN3130_c0_g1_i27	Gene3D	G3DSA:3.20.20.70	Aldolase class I	IPR013785	Aldolase-type TIM barrel	-	6537		0.0778871	glutamate biosynthetic process
TRINITY_DN3130_c0_g1_i27	SUPERFAMILY	SSF69336	Alpha subunit of glutamate synthase, C-terminal domain	IPR036485	Glutamate synthase, alpha subunit, C-terminal domain superfamily	GO:0016491	6537		0.0778871	glutamate biosynthetic process
TRINITY_DN3130_c0_g1_i27	NCBIfam	TIGR01317	glutamate synthase small subunit	IPR006005	Glutamate synthase, NADH/NADPH, small subunit 1	GO:0006537|GO:0016639	6537		0.0778871	glutamate biosynthetic process
TRINITY_DN3130_c0_g1_i27	Pfam	PF01493	GXGXG motif	IPR002489	Glutamate synthase, alpha subunit, C-terminal	GO:0016491	6537		0.0778871	glutamate biosynthetic process
TRINITY_DN3130_c0_g1_i27	Gene3D	G3DSA:3.50.50.60	-	IPR036188	FAD/NAD(P)-binding domain superfamily	-	6537		0.0778871	glutamate biosynthetic process
TRINITY_DN3130_c0_g1_i27	SUPERFAMILY	SSF56235	N-terminal nucleophile aminohydrolases (Ntn hydrolases)	IPR029055	Nucleophile aminohydrolases, N-terminal	-	6537		0.0778871	glutamate biosynthetic process
TRINITY_DN3130_c0_g1_i27	CDD	cd00982	gltB_C	IPR002489	Glutamate synthase, alpha subunit, C-terminal	GO:0016491	6537		0.0778871	glutamate biosynthetic process
TRINITY_DN3130_c0_g1_i27	CDD	cd00713	GltS	-	-		6537		0.0778871	glutamate biosynthetic process
TRINITY_DN3130_c0_g1_i27	Gene3D	G3DSA:2.160.20.60	-	IPR036485	Glutamate synthase, alpha subunit, C-terminal domain superfamily	GO:0016491	6537		0.0778871	glutamate biosynthetic process
TRINITY_DN3130_c0_g1_i27	SUPERFAMILY	SSF51395	FMN-linked oxidoreductases	-	-		6537		0.0778871	glutamate biosynthetic process
TRINITY_DN28098_c0_g1_i1	MobiDBLite	mobidb-lite	consensus disorder prediction	-	-		15986	2.02978	2.21815	proton motive force-driven ATP synthesis
TRINITY_DN28098_c0_g1_i1	Pfam	PF00213	ATP synthase delta (OSCP) subunit	IPR000711	ATPase, OSCP/delta subunit	GO:0015986|GO:0046933	15986	2.02978	2.21815	proton motive force-driven ATP synthesis
TRINITY_DN28098_c0_g1_i1	PANTHER	PTHR11910	ATP SYNTHASE DELTA CHAIN	IPR000711	ATPase, OSCP/delta subunit	GO:0015986|GO:0046933	15986	2.02978	2.21815	proton motive force-driven ATP synthesis
TRINITY_DN28098_c0_g1_i1	SUPERFAMILY	SSF47928	N-terminal domain of the delta subunit of the F1F0-ATP synthase	IPR026015	F1F0 ATP synthase OSCP/delta subunit, N-terminal domain superfamily	-	15986	2.02978	2.21815	proton motive force-driven ATP synthesis
TRINITY_DN8993_c0_g1_i2	MobiDBLite	mobidb-lite	consensus disorder prediction	-	-		6468	2.16127		protein phosphorylation
TRINITY_DN8993_c0_g1_i2	PANTHER	PTHR47989	OS01G0750732 PROTEIN	-	-		6468	2.16127		protein phosphorylation
TRINITY_DN8993_c0_g1_i2	Pfam	PF07714	Protein tyrosine and serine/threonine kinase	IPR001245	Serine-threonine/tyrosine-protein kinase, catalytic domain	GO:0004672|GO:0006468	6468	2.16127		protein phosphorylation
TRINITY_DN8993_c0_g1_i2	Gene3D	G3DSA:3.30.200.20	Phosphorylase Kinase; domain 1	-	-		6468	2.16127		protein phosphorylation
TRINITY_DN8993_c0_g1_i2	CDD	cd14066	STKc_IRAK	-	-		6468	2.16127		protein phosphorylation
TRINITY_DN8993_c0_g1_i2	Gene3D	G3DSA:1.10.510.10	Transferase(Phosphotransferase) domain 1	-	-		6468	2.16127		protein phosphorylation
TRINITY_DN8993_c0_g1_i2	SUPERFAMILY	SSF56112	Protein kinase-like (PK-like)	IPR011009	Protein kinase-like domain superfamily	-	6468	2.16127		protein phosphorylation
TRINITY_DN127195_c0_g1_i1	Pfam	PF08264	Anticodon-binding domain of tRNA ligase	IPR013155	Methionyl/Valyl/Leucyl/Isoleucyl-tRNA synthetase, anticodon-binding	GO:0004812|GO:0006418	6418		2.68016	tRNA aminoacylation for protein translation
TRINITY_DN127195_c0_g1_i1	Gene3D	G3DSA:1.10.730.10	-	-	-		6418		2.68016	tRNA aminoacylation for protein translation
TRINITY_DN127195_c0_g1_i1	SUPERFAMILY	SSF47323	Anticodon-binding domain of a subclass of class I aminoacyl-tRNA synthetases	IPR009080	Aminoacyl-tRNA synthetase, class Ia, anticodon-binding	GO:0000166|GO:0004812|GO:0005524|GO:0006418	6418		2.68016	tRNA aminoacylation for protein translation
TRINITY_DN127195_c0_g1_i1	PANTHER	PTHR45794	LEUCYL-TRNA SYNTHETASE	IPR004493	Leucyl-tRNA synthetase, class Ia, archaeal/eukaryotic cytosolic	GO:0000166|GO:0004823|GO:0005524|GO:0006429	6418		2.68016	tRNA aminoacylation for protein translation
TRINITY_DN8792_c0_g1_i6	Pfam	PF02140	Galactose binding lectin domain	IPR000922	D-galactoside/L-rhamnose binding SUEL lectin domain	GO:0030246	5975		0.334083	carbohydrate metabolic process
TRINITY_DN8792_c0_g1_i6	SUPERFAMILY	SSF49785	Galactose-binding domain-like	IPR008979	Galactose-binding-like domain superfamily	-	5975		0.334083	carbohydrate metabolic process
TRINITY_DN8792_c0_g1_i6	Pfam	PF17834	Beta-sandwich domain in beta galactosidase	IPR041392	Beta-galactosidase, beta-sandwich domain	-	5975		0.334083	carbohydrate metabolic process
TRINITY_DN8792_c0_g1_i6	Gene3D	G3DSA:2.60.120.260	-	-	-		5975		0.334083	carbohydrate metabolic process
TRINITY_DN8792_c0_g1_i6	Pfam	PF01301	Glycosyl hydrolases family 35	IPR031330	Glycoside hydrolase 35, catalytic domain	-	5975		0.334083	carbohydrate metabolic process
TRINITY_DN8792_c0_g1_i6	CDD	cd22842	Gal_Rha_Lectin_BGal	-	-		5975		0.334083	carbohydrate metabolic process
TRINITY_DN8792_c0_g1_i6	Gene3D	G3DSA:2.60.120.740	-	IPR043159	D-galactoside/L-rhamnose binding SUEL lectin domain superfamily	-	5975		0.334083	carbohydrate metabolic process
TRINITY_DN8792_c0_g1_i6	SUPERFAMILY	SSF51445	(Trans)glycosidases	IPR017853	Glycoside hydrolase superfamily	-	5975		0.334083	carbohydrate metabolic process
TRINITY_DN8792_c0_g1_i6	Gene3D	G3DSA:3.20.20.80	Glycosidases	-	-		5975		0.334083	carbohydrate metabolic process
TRINITY_DN8792_c0_g1_i6	PANTHER	PTHR23421	BETA-GALACTOSIDASE RELATED	IPR001944	Glycoside hydrolase, family 35	GO:0004553|GO:0005975	5975		0.334083	carbohydrate metabolic process
TRINITY_DN8792_c0_g1_i6	PRINTS	PR00742	Glycosyl hydrolase family 35 signature	IPR001944	Glycoside hydrolase, family 35	GO:0004553|GO:0005975	5975		0.334083	carbohydrate metabolic process
TRINITY_DN8792_c0_g1_i6	MobiDBLite	mobidb-lite	consensus disorder prediction	-	-		5975		0.334083	carbohydrate metabolic process
TRINITY_DN1637_c0_g1_i21	MobiDBLite	mobidb-lite	consensus disorder prediction	-	-		6468		0.494741	protein phosphorylation
TRINITY_DN1637_c0_g1_i21	Gene3D	G3DSA:3.30.810.10	-	-	-		6468		0.494741	protein phosphorylation
TRINITY_DN1637_c0_g1_i21	SUPERFAMILY	SSF56112	Protein kinase-like (PK-like)	IPR011009	Protein kinase-like domain superfamily	-	6468		0.494741	protein phosphorylation
TRINITY_DN1637_c0_g1_i21	Pfam	PF14381	Ethylene-responsive protein kinase Le-CTR1	-	-		6468		0.494741	protein phosphorylation
TRINITY_DN1637_c0_g1_i21	PANTHER	PTHR44329	SERINE/THREONINE-PROTEIN KINASE TNNI3K-RELATED	-	-		6468		0.494741	protein phosphorylation
TRINITY_DN1637_c0_g1_i21	Pfam	PF07714	Protein tyrosine and serine/threonine kinase	IPR001245	Serine-threonine/tyrosine-protein kinase, catalytic domain	GO:0004672|GO:0006468	6468		0.494741	protein phosphorylation
TRINITY_DN1637_c0_g1_i21	Gene3D	G3DSA:3.30.200.20	Phosphorylase Kinase; domain 1	-	-		6468		0.494741	protein phosphorylation
TRINITY_DN1637_c0_g1_i21	SMART	SM00220	serkin_6	IPR000719	Protein kinase domain	GO:0004672|GO:0005524|GO:0006468	6468		0.494741	protein phosphorylation
TRINITY_DN1637_c0_g1_i21	Gene3D	G3DSA:1.10.510.10	Transferase(Phosphotransferase) domain 1	-	-		6468		0.494741	protein phosphorylation
TRINITY_DN1637_c0_g1_i21	SUPERFAMILY	SSF56104	SAICAR synthase-like	-	-		6468		0.494741	protein phosphorylation
TRINITY_DN2063_c0_g3_i2	CDD	cd01433	Ribosomal_L16_L10e	IPR016180	Ribosomal protein L10e/L16	GO:0003735|GO:0005840|GO:0006412	6412	0.470114	0.321874	translation
TRINITY_DN2063_c0_g3_i2	NCBIfam	TIGR00279	50S ribosomal protein L16	IPR001197	Ribosomal protein L10e	GO:0003735|GO:0005840|GO:0006412	6412	0.470114	0.321874	translation
TRINITY_DN2063_c0_g3_i2	Gene3D	G3DSA:3.90.1170.10	Ribosomal protein L10e/L16	IPR036920	Ribosomal protein L10e/L16 superfamily	GO:0003735|GO:0005840|GO:0006412	6412	0.470114	0.321874	translation
TRINITY_DN2063_c0_g3_i2	PANTHER	PTHR11726	60S RIBOSOMAL PROTEIN L10	IPR001197	Ribosomal protein L10e	GO:0003735|GO:0005840|GO:0006412	6412	0.470114	0.321874	translation
TRINITY_DN2063_c0_g3_i2	Pfam	PF00252	Ribosomal protein L16p/L10e	IPR016180	Ribosomal protein L10e/L16	GO:0003735|GO:0005840|GO:0006412	6412	0.470114	0.321874	translation
TRINITY_DN2063_c0_g3_i2	SUPERFAMILY	SSF54686	Ribosomal protein L16p/L10e	IPR036920	Ribosomal protein L10e/L16 superfamily	GO:0003735|GO:0005840|GO:0006412	6412	0.470114	0.321874	translation
TRINITY_DN2063_c0_g3_i2	MobiDBLite	mobidb-lite	consensus disorder prediction	-	-		6412	0.470114	0.321874	translation
TRINITY_DN2063_c0_g3_i4	CDD	cd01433	Ribosomal_L16_L10e	IPR016180	Ribosomal protein L10e/L16	GO:0003735|GO:0005840|GO:0006412	6412		0.204168	translation
TRINITY_DN2063_c0_g3_i4	NCBIfam	TIGR00279	50S ribosomal protein L16	IPR001197	Ribosomal protein L10e	GO:0003735|GO:0005840|GO:0006412	6412		0.204168	translation
TRINITY_DN2063_c0_g3_i4	Gene3D	G3DSA:3.90.1170.10	Ribosomal protein L10e/L16	IPR036920	Ribosomal protein L10e/L16 superfamily	GO:0003735|GO:0005840|GO:0006412	6412		0.204168	translation
TRINITY_DN2063_c0_g3_i4	PANTHER	PTHR11726	60S RIBOSOMAL PROTEIN L10	IPR001197	Ribosomal protein L10e	GO:0003735|GO:0005840|GO:0006412	6412		0.204168	translation
TRINITY_DN2063_c0_g3_i4	Pfam	PF00252	Ribosomal protein L16p/L10e	IPR016180	Ribosomal protein L10e/L16	GO:0003735|GO:0005840|GO:0006412	6412		0.204168	translation
TRINITY_DN2063_c0_g3_i4	SUPERFAMILY	SSF54686	Ribosomal protein L16p/L10e	IPR036920	Ribosomal protein L10e/L16 superfamily	GO:0003735|GO:0005840|GO:0006412	6412		0.204168	translation
TRINITY_DN2063_c0_g3_i4	MobiDBLite	mobidb-lite	consensus disorder prediction	-	-		6412		0.204168	translation
TRINITY_DN3194_c0_g1_i2	PIRSF	PIRSF001355	SAM_decarbox_euk	IPR001985	S-adenosylmethionine decarboxylase	GO:0004014|GO:0006597|GO:0008295	6597	2.03124		spermine biosynthetic process
TRINITY_DN3194_c0_g1_i2	PIRSF	PIRSF001355	SAM_decarbox_euk	IPR001985	S-adenosylmethionine decarboxylase	GO:0004014|GO:0006597|GO:0008295	8295	2.03124		spermidine biosynthetic process
TRINITY_DN3194_c0_g1_i2	Gene3D	G3DSA:3.30.360.50	-	-	-		6597	2.03124		spermine biosynthetic process
TRINITY_DN3194_c0_g1_i2	Gene3D	G3DSA:3.30.360.50	-	-	-		8295	2.03124		spermidine biosynthetic process
TRINITY_DN3194_c0_g1_i2	NCBIfam	TIGR00535	S-adenosylmethionine decarboxylase proenzyme	IPR001985	S-adenosylmethionine decarboxylase	GO:0004014|GO:0006597|GO:0008295	6597	2.03124		spermine biosynthetic process
TRINITY_DN3194_c0_g1_i2	NCBIfam	TIGR00535	S-adenosylmethionine decarboxylase proenzyme	IPR001985	S-adenosylmethionine decarboxylase	GO:0004014|GO:0006597|GO:0008295	8295	2.03124		spermidine biosynthetic process
TRINITY_DN3194_c0_g1_i2	PANTHER	PTHR11570	S-ADENOSYLMETHIONINE DECARBOXYLASE	IPR001985	S-adenosylmethionine decarboxylase	GO:0004014|GO:0006597|GO:0008295	6597	2.03124		spermine biosynthetic process
TRINITY_DN3194_c0_g1_i2	PANTHER	PTHR11570	S-ADENOSYLMETHIONINE DECARBOXYLASE	IPR001985	S-adenosylmethionine decarboxylase	GO:0004014|GO:0006597|GO:0008295	8295	2.03124		spermidine biosynthetic process
TRINITY_DN3194_c0_g1_i2	Pfam	PF01536	Adenosylmethionine decarboxylase	IPR001985	S-adenosylmethionine decarboxylase	GO:0004014|GO:0006597|GO:0008295	6597	2.03124		spermine biosynthetic process
TRINITY_DN3194_c0_g1_i2	Pfam	PF01536	Adenosylmethionine decarboxylase	IPR001985	S-adenosylmethionine decarboxylase	GO:0004014|GO:0006597|GO:0008295	8295	2.03124		spermidine biosynthetic process
TRINITY_DN3194_c0_g1_i2	Gene3D	G3DSA:3.60.90.10	-	-	-		6597	2.03124		spermine biosynthetic process
TRINITY_DN3194_c0_g1_i2	Gene3D	G3DSA:3.60.90.10	-	-	-		8295	2.03124		spermidine biosynthetic process
TRINITY_DN3194_c0_g1_i2	SUPERFAMILY	SSF56276	S-adenosylmethionine decarboxylase	IPR016067	S-adenosylmethionine decarboxylase, core	GO:0004014|GO:0008295	6597	2.03124		spermine biosynthetic process
TRINITY_DN3194_c0_g1_i2	SUPERFAMILY	SSF56276	S-adenosylmethionine decarboxylase	IPR016067	S-adenosylmethionine decarboxylase, core	GO:0004014|GO:0008295	8295	2.03124		spermidine biosynthetic process
TRINITY_DN3194_c0_g1_i4	PIRSF	PIRSF001355	SAM_decarbox_euk	IPR001985	S-adenosylmethionine decarboxylase	GO:0004014|GO:0006597|GO:0008295	6597	3.97177	2.06404	spermine biosynthetic process
TRINITY_DN3194_c0_g1_i4	PIRSF	PIRSF001355	SAM_decarbox_euk	IPR001985	S-adenosylmethionine decarboxylase	GO:0004014|GO:0006597|GO:0008295	8295	3.97177	2.06404	spermidine biosynthetic process
TRINITY_DN3194_c0_g1_i4	Gene3D	G3DSA:3.30.360.50	-	-	-		6597	3.97177	2.06404	spermine biosynthetic process
TRINITY_DN3194_c0_g1_i4	Gene3D	G3DSA:3.30.360.50	-	-	-		8295	3.97177	2.06404	spermidine biosynthetic process
TRINITY_DN3194_c0_g1_i4	NCBIfam	TIGR00535	S-adenosylmethionine decarboxylase proenzyme	IPR001985	S-adenosylmethionine decarboxylase	GO:0004014|GO:0006597|GO:0008295	6597	3.97177	2.06404	spermine biosynthetic process
TRINITY_DN3194_c0_g1_i4	NCBIfam	TIGR00535	S-adenosylmethionine decarboxylase proenzyme	IPR001985	S-adenosylmethionine decarboxylase	GO:0004014|GO:0006597|GO:0008295	8295	3.97177	2.06404	spermidine biosynthetic process
TRINITY_DN3194_c0_g1_i4	PANTHER	PTHR11570	S-ADENOSYLMETHIONINE DECARBOXYLASE	IPR001985	S-adenosylmethionine decarboxylase	GO:0004014|GO:0006597|GO:0008295	6597	3.97177	2.06404	spermine biosynthetic process
TRINITY_DN3194_c0_g1_i4	PANTHER	PTHR11570	S-ADENOSYLMETHIONINE DECARBOXYLASE	IPR001985	S-adenosylmethionine decarboxylase	GO:0004014|GO:0006597|GO:0008295	8295	3.97177	2.06404	spermidine biosynthetic process
TRINITY_DN3194_c0_g1_i4	Pfam	PF01536	Adenosylmethionine decarboxylase	IPR001985	S-adenosylmethionine decarboxylase	GO:0004014|GO:0006597|GO:0008295	6597	3.97177	2.06404	spermine biosynthetic process
TRINITY_DN3194_c0_g1_i4	Pfam	PF01536	Adenosylmethionine decarboxylase	IPR001985	S-adenosylmethionine decarboxylase	GO:0004014|GO:0006597|GO:0008295	8295	3.97177	2.06404	spermidine biosynthetic process
TRINITY_DN3194_c0_g1_i4	Gene3D	G3DSA:3.60.90.10	-	-	-		6597	3.97177	2.06404	spermine biosynthetic process
TRINITY_DN3194_c0_g1_i4	Gene3D	G3DSA:3.60.90.10	-	-	-		8295	3.97177	2.06404	spermidine biosynthetic process
TRINITY_DN3194_c0_g1_i4	SUPERFAMILY	SSF56276	S-adenosylmethionine decarboxylase	IPR016067	S-adenosylmethionine decarboxylase, core	GO:0004014|GO:0008295	6597	3.97177	2.06404	spermine biosynthetic process
TRINITY_DN3194_c0_g1_i4	SUPERFAMILY	SSF56276	S-adenosylmethionine decarboxylase	IPR016067	S-adenosylmethionine decarboxylase, core	GO:0004014|GO:0008295	8295	3.97177	2.06404	spermidine biosynthetic process
TRINITY_DN627_c0_g1_i12	PRINTS	PR01162	Alpha-tubulin signature	IPR002452	Alpha tubulin	GO:0005200|GO:0005525|GO:0005874|GO:0007017	7017	0.268563	0.0994222	microtubule-based process
TRINITY_DN627_c0_g1_i12	Gene3D	G3DSA:3.40.50.1440	Tubulin/FtsZ, GTPase domain	IPR036525	Tubulin/FtsZ, GTPase domain superfamily	-	7017	0.268563	0.0994222	microtubule-based process
TRINITY_DN627_c0_g1_i12	SMART	SM00864	Tubulin_4	IPR003008	Tubulin/FtsZ, GTPase domain	GO:0005525	7017	0.268563	0.0994222	microtubule-based process
TRINITY_DN627_c0_g1_i12	SUPERFAMILY	SSF52490	Tubulin nucleotide-binding domain-like	IPR036525	Tubulin/FtsZ, GTPase domain superfamily	-	7017	0.268563	0.0994222	microtubule-based process
TRINITY_DN627_c0_g1_i12	PRINTS	PR01161	Tubulin signature	IPR000217	Tubulin	GO:0005874|GO:0007017	7017	0.268563	0.0994222	microtubule-based process
TRINITY_DN627_c0_g1_i12	PANTHER	PTHR11588	TUBULIN	IPR000217	Tubulin	GO:0005874|GO:0007017	7017	0.268563	0.0994222	microtubule-based process
TRINITY_DN627_c0_g1_i12	Pfam	PF00091	Tubulin/FtsZ family, GTPase domain	IPR003008	Tubulin/FtsZ, GTPase domain	GO:0005525	7017	0.268563	0.0994222	microtubule-based process
TRINITY_DN325_c0_g2_i1	PRINTS	PR00109	Tyrosine kinase catalytic domain signature	IPR001245	Serine-threonine/tyrosine-protein kinase, catalytic domain	GO:0004672|GO:0006468	6468	4.02281	2.69749	protein phosphorylation
TRINITY_DN325_c0_g2_i1	PANTHER	PTHR44329	SERINE/THREONINE-PROTEIN KINASE TNNI3K-RELATED	-	-		6468	4.02281	2.69749	protein phosphorylation
TRINITY_DN325_c0_g2_i1	Pfam	PF07714	Protein tyrosine and serine/threonine kinase	IPR001245	Serine-threonine/tyrosine-protein kinase, catalytic domain	GO:0004672|GO:0006468	6468	4.02281	2.69749	protein phosphorylation
TRINITY_DN325_c0_g2_i1	Gene3D	G3DSA:1.10.510.10	Transferase(Phosphotransferase) domain 1	-	-		6468	4.02281	2.69749	protein phosphorylation
TRINITY_DN325_c0_g2_i1	CDD	cd13999	STKc_MAP3K-like	-	-		6468	4.02281	2.69749	protein phosphorylation
TRINITY_DN325_c0_g2_i1	SMART	SM00220	serkin_6	IPR000719	Protein kinase domain	GO:0004672|GO:0005524|GO:0006468	6468	4.02281	2.69749	protein phosphorylation
TRINITY_DN325_c0_g2_i1	Gene3D	G3DSA:3.30.200.20	Phosphorylase Kinase; domain 1	-	-		6468	4.02281	2.69749	protein phosphorylation
TRINITY_DN325_c0_g2_i1	SUPERFAMILY	SSF56112	Protein kinase-like (PK-like)	IPR011009	Protein kinase-like domain superfamily	-	6468	4.02281	2.69749	protein phosphorylation
TRINITY_DN5031_c0_g1_i1	CDD	cd07816	Bet_v1-like	-	-		9738		0.469215	abscisic acid-activated signaling pathway
TRINITY_DN5031_c0_g1_i1	PRINTS	PR00634	Major pollen allergen Bet V1 signature	IPR024949	Bet v I type allergen	GO:0004864|GO:0009738|GO:0010427|GO:0038023	9738		0.469215	abscisic acid-activated signaling pathway
TRINITY_DN5031_c0_g1_i1	Pfam	PF00407	Pathogenesis-related protein Bet v 1 family	IPR000916	Bet v I/Major latex protein	GO:0006952	9738		0.469215	abscisic acid-activated signaling pathway
TRINITY_DN5031_c0_g1_i1	Gene3D	G3DSA:3.30.530.20	-	IPR023393	START-like domain superfamily	-	9738		0.469215	abscisic acid-activated signaling pathway
TRINITY_DN5031_c0_g1_i1	PANTHER	PTHR31213	-	-	-		9738		0.469215	abscisic acid-activated signaling pathway
TRINITY_DN5031_c0_g1_i1	SUPERFAMILY	SSF55961	Bet v1-like	-	-		9738		0.469215	abscisic acid-activated signaling pathway
TRINITY_DN7641_c0_g1_i5	Gene3D	G3DSA:3.90.1150.10	Aspartate Aminotransferase, domain 1	IPR015422	Pyridoxal phosphate-dependent transferase, small domain	GO:0003824	19264	0.463697	0.268893	glycine biosynthetic process from serine
TRINITY_DN7641_c0_g1_i5	Gene3D	G3DSA:3.90.1150.10	Aspartate Aminotransferase, domain 1	IPR015422	Pyridoxal phosphate-dependent transferase, small domain	GO:0003824	35999	0.463697	0.268893	tetrahydrofolate interconversion
TRINITY_DN7641_c0_g1_i5	Gene3D	G3DSA:3.40.640.10	-	IPR015421	Pyridoxal phosphate-dependent transferase, major domain	GO:0003824	19264	0.463697	0.268893	glycine biosynthetic process from serine
TRINITY_DN7641_c0_g1_i5	Gene3D	G3DSA:3.40.640.10	-	IPR015421	Pyridoxal phosphate-dependent transferase, major domain	GO:0003824	35999	0.463697	0.268893	tetrahydrofolate interconversion
TRINITY_DN7641_c0_g1_i5	SUPERFAMILY	SSF53383	PLP-dependent transferases	IPR015424	Pyridoxal phosphate-dependent transferase	-	19264	0.463697	0.268893	glycine biosynthetic process from serine
TRINITY_DN7641_c0_g1_i5	SUPERFAMILY	SSF53383	PLP-dependent transferases	IPR015424	Pyridoxal phosphate-dependent transferase	-	35999	0.463697	0.268893	tetrahydrofolate interconversion
TRINITY_DN7641_c0_g1_i5	PIRSF	PIRSF000412	SHMT	IPR001085	Serine hydroxymethyltransferase	GO:0004372|GO:0019264|GO:0030170|GO:0035999	19264	0.463697	0.268893	glycine biosynthetic process from serine
TRINITY_DN7641_c0_g1_i5	PIRSF	PIRSF000412	SHMT	IPR001085	Serine hydroxymethyltransferase	GO:0004372|GO:0019264|GO:0030170|GO:0035999	35999	0.463697	0.268893	tetrahydrofolate interconversion
TRINITY_DN7641_c0_g1_i5	Pfam	PF00464	Serine hydroxymethyltransferase	IPR039429	Serine hydroxymethyltransferase-like domain	-	19264	0.463697	0.268893	glycine biosynthetic process from serine
TRINITY_DN7641_c0_g1_i5	Pfam	PF00464	Serine hydroxymethyltransferase	IPR039429	Serine hydroxymethyltransferase-like domain	-	35999	0.463697	0.268893	tetrahydrofolate interconversion
TRINITY_DN7641_c0_g1_i5	PANTHER	PTHR11680	SERINE HYDROXYMETHYLTRANSFERASE	IPR001085	Serine hydroxymethyltransferase	GO:0004372|GO:0019264|GO:0030170|GO:0035999	19264	0.463697	0.268893	glycine biosynthetic process from serine
TRINITY_DN7641_c0_g1_i5	PANTHER	PTHR11680	SERINE HYDROXYMETHYLTRANSFERASE	IPR001085	Serine hydroxymethyltransferase	GO:0004372|GO:0019264|GO:0030170|GO:0035999	35999	0.463697	0.268893	tetrahydrofolate interconversion
TRINITY_DN7641_c0_g1_i5	CDD	cd00378	SHMT	IPR001085	Serine hydroxymethyltransferase	GO:0004372|GO:0019264|GO:0030170|GO:0035999	19264	0.463697	0.268893	glycine biosynthetic process from serine
TRINITY_DN7641_c0_g1_i5	CDD	cd00378	SHMT	IPR001085	Serine hydroxymethyltransferase	GO:0004372|GO:0019264|GO:0030170|GO:0035999	35999	0.463697	0.268893	tetrahydrofolate interconversion
TRINITY_DN144_c1_g1_i8	Gene3D	G3DSA:3.80.10.10	Ribonuclease Inhibitor	IPR032675	Leucine-rich repeat domain superfamily	-	6468		0.258348	protein phosphorylation
TRINITY_DN144_c1_g1_i8	SMART	SM00220	serkin_6	IPR000719	Protein kinase domain	GO:0004672|GO:0005524|GO:0006468	6468		0.258348	protein phosphorylation
TRINITY_DN144_c1_g1_i8	Pfam	PF13855	Leucine rich repeat	IPR001611	Leucine-rich repeat	GO:0005515	6468		0.258348	protein phosphorylation
TRINITY_DN144_c1_g1_i8	SUPERFAMILY	SSF52058	L domain-like	-	-		6468		0.258348	protein phosphorylation
TRINITY_DN144_c1_g1_i8	SUPERFAMILY	SSF56112	Protein kinase-like (PK-like)	IPR011009	Protein kinase-like domain superfamily	-	6468		0.258348	protein phosphorylation
TRINITY_DN144_c1_g1_i8	Gene3D	G3DSA:1.10.510.10	Transferase(Phosphotransferase) domain 1	-	-		6468		0.258348	protein phosphorylation
TRINITY_DN144_c1_g1_i8	Pfam	PF07714	Protein tyrosine and serine/threonine kinase	IPR001245	Serine-threonine/tyrosine-protein kinase, catalytic domain	GO:0004672|GO:0006468	6468		0.258348	protein phosphorylation
TRINITY_DN144_c1_g1_i8	Gene3D	G3DSA:3.30.200.20	Phosphorylase Kinase; domain 1	-	-		6468		0.258348	protein phosphorylation
TRINITY_DN144_c1_g1_i8	PANTHER	PTHR48006	LEUCINE-RICH REPEAT-CONTAINING PROTEIN DDB_G0281931-RELATED	-	-		6468		0.258348	protein phosphorylation
TRINITY_DN144_c1_g1_i8	MobiDBLite	mobidb-lite	consensus disorder prediction	-	-		6468		0.258348	protein phosphorylation
TRINITY_DN12252_c0_g1_i2	MobiDBLite	mobidb-lite	consensus disorder prediction	-	-		16192		0.41163	vesicle-mediated transport
TRINITY_DN12252_c0_g1_i2	MobiDBLite	mobidb-lite	consensus disorder prediction	-	-		6886		0.41163	intracellular protein transport
TRINITY_DN12252_c0_g1_i2	MobiDBLite	mobidb-lite	consensus disorder prediction	-	-		46907		0.41163	intracellular transport
TRINITY_DN12252_c0_g1_i2	PANTHER	PTHR12616	VACUOLAR PROTEIN SORTING VPS41	IPR045111	Vacuolar protein sorting-associated protein Vps41/Vps8	GO:0006623	16192		0.41163	vesicle-mediated transport
TRINITY_DN12252_c0_g1_i2	PANTHER	PTHR12616	VACUOLAR PROTEIN SORTING VPS41	IPR045111	Vacuolar protein sorting-associated protein Vps41/Vps8	GO:0006623	6886		0.41163	intracellular protein transport
TRINITY_DN12252_c0_g1_i2	PANTHER	PTHR12616	VACUOLAR PROTEIN SORTING VPS41	IPR045111	Vacuolar protein sorting-associated protein Vps41/Vps8	GO:0006623	46907		0.41163	intracellular transport
TRINITY_DN12252_c0_g1_i2	Pfam	PF00637	Region in Clathrin and VPS	IPR000547	Clathrin, heavy chain/VPS, 7-fold repeat	GO:0006886|GO:0016192	16192		0.41163	vesicle-mediated transport
TRINITY_DN12252_c0_g1_i2	Pfam	PF00637	Region in Clathrin and VPS	IPR000547	Clathrin, heavy chain/VPS, 7-fold repeat	GO:0006886|GO:0016192	6886		0.41163	intracellular protein transport
TRINITY_DN12252_c0_g1_i2	Pfam	PF00637	Region in Clathrin and VPS	IPR000547	Clathrin, heavy chain/VPS, 7-fold repeat	GO:0006886|GO:0016192	46907		0.41163	intracellular transport
TRINITY_DN12252_c0_g1_i2	SMART	SM00299	CLH_2	IPR000547	Clathrin, heavy chain/VPS, 7-fold repeat	GO:0006886|GO:0016192	16192		0.41163	vesicle-mediated transport
TRINITY_DN12252_c0_g1_i2	SMART	SM00299	CLH_2	IPR000547	Clathrin, heavy chain/VPS, 7-fold repeat	GO:0006886|GO:0016192	6886		0.41163	intracellular protein transport
TRINITY_DN12252_c0_g1_i2	SMART	SM00299	CLH_2	IPR000547	Clathrin, heavy chain/VPS, 7-fold repeat	GO:0006886|GO:0016192	46907		0.41163	intracellular transport
TRINITY_DN12252_c0_g1_i2	Coils	Coil	Coil	-	-		16192		0.41163	vesicle-mediated transport
TRINITY_DN12252_c0_g1_i2	Coils	Coil	Coil	-	-		6886		0.41163	intracellular protein transport
TRINITY_DN12252_c0_g1_i2	Coils	Coil	Coil	-	-		46907		0.41163	intracellular transport
TRINITY_DN12252_c0_g1_i2	PIRSF	PIRSF028921	Vps41	IPR016902	Vacuolar protein sorting-associated protein 41	GO:0034058|GO:0046907	16192		0.41163	vesicle-mediated transport
TRINITY_DN12252_c0_g1_i2	PIRSF	PIRSF028921	Vps41	IPR016902	Vacuolar protein sorting-associated protein 41	GO:0034058|GO:0046907	6886		0.41163	intracellular protein transport
TRINITY_DN12252_c0_g1_i2	PIRSF	PIRSF028921	Vps41	IPR016902	Vacuolar protein sorting-associated protein 41	GO:0034058|GO:0046907	46907		0.41163	intracellular transport
TRINITY_DN12252_c0_g1_i2	SMART	SM00320	WD40_4	IPR001680	WD40 repeat	GO:0005515	16192		0.41163	vesicle-mediated transport
TRINITY_DN12252_c0_g1_i2	SMART	SM00320	WD40_4	IPR001680	WD40 repeat	GO:0005515	6886		0.41163	intracellular protein transport
TRINITY_DN12252_c0_g1_i2	SMART	SM00320	WD40_4	IPR001680	WD40 repeat	GO:0005515	46907		0.41163	intracellular transport
TRINITY_DN12252_c0_g1_i2	Gene3D	G3DSA:1.25.40.10	Tetratricopeptide repeat domain	IPR011990	Tetratricopeptide-like helical domain superfamily	GO:0005515	16192		0.41163	vesicle-mediated transport
TRINITY_DN12252_c0_g1_i2	Gene3D	G3DSA:1.25.40.10	Tetratricopeptide repeat domain	IPR011990	Tetratricopeptide-like helical domain superfamily	GO:0005515	6886		0.41163	intracellular protein transport
TRINITY_DN12252_c0_g1_i2	Gene3D	G3DSA:1.25.40.10	Tetratricopeptide repeat domain	IPR011990	Tetratricopeptide-like helical domain superfamily	GO:0005515	46907		0.41163	intracellular transport
TRINITY_DN12252_c0_g1_i2	CDD	cd16687	RING-H2_Vps8	-	-		16192		0.41163	vesicle-mediated transport
TRINITY_DN12252_c0_g1_i2	CDD	cd16687	RING-H2_Vps8	-	-		6886		0.41163	intracellular protein transport
TRINITY_DN12252_c0_g1_i2	CDD	cd16687	RING-H2_Vps8	-	-		46907		0.41163	intracellular transport
TRINITY_DN12252_c0_g1_i2	SUPERFAMILY	SSF50978	WD40 repeat-like	IPR036322	WD40-repeat-containing domain superfamily	GO:0005515	16192		0.41163	vesicle-mediated transport
TRINITY_DN12252_c0_g1_i2	SUPERFAMILY	SSF50978	WD40 repeat-like	IPR036322	WD40-repeat-containing domain superfamily	GO:0005515	6886		0.41163	intracellular protein transport
TRINITY_DN12252_c0_g1_i2	SUPERFAMILY	SSF50978	WD40 repeat-like	IPR036322	WD40-repeat-containing domain superfamily	GO:0005515	46907		0.41163	intracellular transport
TRINITY_DN12252_c0_g1_i2	Gene3D	G3DSA:2.130.10.10	-	IPR015943	WD40/YVTN repeat-like-containing domain superfamily	GO:0005515	16192		0.41163	vesicle-mediated transport
TRINITY_DN12252_c0_g1_i2	Gene3D	G3DSA:2.130.10.10	-	IPR015943	WD40/YVTN repeat-like-containing domain superfamily	GO:0005515	6886		0.41163	intracellular protein transport
TRINITY_DN12252_c0_g1_i2	Gene3D	G3DSA:2.130.10.10	-	IPR015943	WD40/YVTN repeat-like-containing domain superfamily	GO:0005515	46907		0.41163	intracellular transport
TRINITY_DN21740_c1_g1_i2	Gene3D	G3DSA:1.10.510.10	Transferase(Phosphotransferase) domain 1	-	-		6468		0.405058	protein phosphorylation
TRINITY_DN21740_c1_g1_i2	PANTHER	PTHR27006	PROMASTIGOTE SURFACE ANTIGEN PROTEIN PSA	-	-		6468		0.405058	protein phosphorylation
TRINITY_DN21740_c1_g1_i2	SUPERFAMILY	SSF56112	Protein kinase-like (PK-like)	IPR011009	Protein kinase-like domain superfamily	-	6468		0.405058	protein phosphorylation
TRINITY_DN21740_c1_g1_i2	Pfam	PF07714	Protein tyrosine and serine/threonine kinase	IPR001245	Serine-threonine/tyrosine-protein kinase, catalytic domain	GO:0004672|GO:0006468	6468		0.405058	protein phosphorylation
TRINITY_DN3790_c0_g1_i2	Gene3D	G3DSA:1.10.510.10	Transferase(Phosphotransferase) domain 1	-	-		6468		0.499887	protein phosphorylation
TRINITY_DN3790_c0_g1_i2	Gene3D	G3DSA:3.30.200.20	Phosphorylase Kinase; domain 1	-	-		6468		0.499887	protein phosphorylation
TRINITY_DN3790_c0_g1_i2	SMART	SM00220	serkin_6	IPR000719	Protein kinase domain	GO:0004672|GO:0005524|GO:0006468	6468		0.499887	protein phosphorylation
TRINITY_DN3790_c0_g1_i2	CDD	cd07841	STKc_CDK7	IPR037770	Cyclin-dependent kinase 7	GO:0005675|GO:0008353|GO:0070985	6468		0.499887	protein phosphorylation
TRINITY_DN3790_c0_g1_i2	MobiDBLite	mobidb-lite	consensus disorder prediction	-	-		6468		0.499887	protein phosphorylation
TRINITY_DN3790_c0_g1_i2	PANTHER	PTHR24056	CELL DIVISION PROTEIN KINASE	-	-		6468		0.499887	protein phosphorylation
TRINITY_DN3790_c0_g1_i2	Pfam	PF00069	Protein kinase domain	IPR000719	Protein kinase domain	GO:0004672|GO:0005524|GO:0006468	6468		0.499887	protein phosphorylation
TRINITY_DN3790_c0_g1_i2	SUPERFAMILY	SSF56112	Protein kinase-like (PK-like)	IPR011009	Protein kinase-like domain superfamily	-	6468		0.499887	protein phosphorylation
TRINITY_DN10838_c1_g1_i8	Pfam	PF17834	Beta-sandwich domain in beta galactosidase	IPR041392	Beta-galactosidase, beta-sandwich domain	-	5975		0.412109	carbohydrate metabolic process
TRINITY_DN10838_c1_g1_i8	CDD	cd22842	Gal_Rha_Lectin_BGal	-	-		5975		0.412109	carbohydrate metabolic process
TRINITY_DN10838_c1_g1_i8	Gene3D	G3DSA:2.60.120.740	-	IPR043159	D-galactoside/L-rhamnose binding SUEL lectin domain superfamily	-	5975		0.412109	carbohydrate metabolic process
TRINITY_DN10838_c1_g1_i8	Pfam	PF02140	Galactose binding lectin domain	IPR000922	D-galactoside/L-rhamnose binding SUEL lectin domain	GO:0030246	5975		0.412109	carbohydrate metabolic process
TRINITY_DN10838_c1_g1_i8	PRINTS	PR00742	Glycosyl hydrolase family 35 signature	IPR001944	Glycoside hydrolase, family 35	GO:0004553|GO:0005975	5975		0.412109	carbohydrate metabolic process
TRINITY_DN10838_c1_g1_i8	Pfam	PF01301	Glycosyl hydrolases family 35	IPR031330	Glycoside hydrolase 35, catalytic domain	-	5975		0.412109	carbohydrate metabolic process
TRINITY_DN10838_c1_g1_i8	SUPERFAMILY	SSF51445	(Trans)glycosidases	IPR017853	Glycoside hydrolase superfamily	-	5975		0.412109	carbohydrate metabolic process
TRINITY_DN10838_c1_g1_i8	PANTHER	PTHR23421	BETA-GALACTOSIDASE RELATED	IPR001944	Glycoside hydrolase, family 35	GO:0004553|GO:0005975	5975		0.412109	carbohydrate metabolic process
TRINITY_DN10838_c1_g1_i8	SUPERFAMILY	SSF49785	Galactose-binding domain-like	IPR008979	Galactose-binding-like domain superfamily	-	5975		0.412109	carbohydrate metabolic process
TRINITY_DN10838_c1_g1_i8	Gene3D	G3DSA:2.60.120.260	-	-	-		5975		0.412109	carbohydrate metabolic process
TRINITY_DN10838_c1_g1_i8	Gene3D	G3DSA:3.20.20.80	Glycosidases	-	-		5975		0.412109	carbohydrate metabolic process
TRINITY_DN6297_c3_g1_i2	Coils	Coil	Coil	-	-		6468	2.27831		protein phosphorylation
TRINITY_DN6297_c3_g1_i2	MobiDBLite	mobidb-lite	consensus disorder prediction	-	-		6468	2.27831		protein phosphorylation
TRINITY_DN6297_c3_g1_i2	Gene3D	G3DSA:3.30.200.20	Phosphorylase Kinase; domain 1	-	-		6468	2.27831		protein phosphorylation
TRINITY_DN6297_c3_g1_i2	SMART	SM00220	serkin_6	IPR000719	Protein kinase domain	GO:0004672|GO:0005524|GO:0006468	6468	2.27831		protein phosphorylation
TRINITY_DN6297_c3_g1_i2	Gene3D	G3DSA:1.10.510.10	Transferase(Phosphotransferase) domain 1	-	-		6468	2.27831		protein phosphorylation
TRINITY_DN6297_c3_g1_i2	Pfam	PF00069	Protein kinase domain	IPR000719	Protein kinase domain	GO:0004672|GO:0005524|GO:0006468	6468	2.27831		protein phosphorylation
TRINITY_DN6297_c3_g1_i2	PANTHER	PTHR45637	FLIPPASE KINASE 1-RELATED	-	-		6468	2.27831		protein phosphorylation
TRINITY_DN6297_c3_g1_i2	SUPERFAMILY	SSF56112	Protein kinase-like (PK-like)	IPR011009	Protein kinase-like domain superfamily	-	6468	2.27831		protein phosphorylation
TRINITY_DN9323_c2_g1_i3	MobiDBLite	mobidb-lite	consensus disorder prediction	-	-		6468		0.463379	protein phosphorylation
TRINITY_DN9323_c2_g1_i3	Gene3D	G3DSA:1.10.510.10	Transferase(Phosphotransferase) domain 1	-	-		6468		0.463379	protein phosphorylation
TRINITY_DN9323_c2_g1_i3	PANTHER	PTHR47982	PROLINE-RICH RECEPTOR-LIKE PROTEIN KINASE PERK4	IPR047117	Proline-rich receptor-like protein kinase PERK1-13-like	-	6468		0.463379	protein phosphorylation
TRINITY_DN9323_c2_g1_i3	Gene3D	G3DSA:3.30.200.20	Phosphorylase Kinase; domain 1	-	-		6468		0.463379	protein phosphorylation
TRINITY_DN9323_c2_g1_i3	PRINTS	PR01217	Proline rich extensin signature	-	-		6468		0.463379	protein phosphorylation
TRINITY_DN9323_c2_g1_i3	Pfam	PF07714	Protein tyrosine and serine/threonine kinase	IPR001245	Serine-threonine/tyrosine-protein kinase, catalytic domain	GO:0004672|GO:0006468	6468		0.463379	protein phosphorylation
TRINITY_DN9323_c2_g1_i3	SMART	SM00220	serkin_6	IPR000719	Protein kinase domain	GO:0004672|GO:0005524|GO:0006468	6468		0.463379	protein phosphorylation
TRINITY_DN9323_c2_g1_i3	SUPERFAMILY	SSF56112	Protein kinase-like (PK-like)	IPR011009	Protein kinase-like domain superfamily	-	6468		0.463379	protein phosphorylation
TRINITY_DN3491_c1_g1_i3	MobiDBLite	mobidb-lite	consensus disorder prediction	-	-		5975	2.00251		carbohydrate metabolic process
TRINITY_DN3491_c1_g1_i3	Gene3D	G3DSA:3.20.20.80	Glycosidases	-	-		5975	2.00251		carbohydrate metabolic process
TRINITY_DN3491_c1_g1_i3	SUPERFAMILY	SSF51445	(Trans)glycosidases	IPR017853	Glycoside hydrolase superfamily	-	5975	2.00251		carbohydrate metabolic process
TRINITY_DN3491_c1_g1_i3	PANTHER	PTHR32227	GLUCAN ENDO-1,3-BETA-GLUCOSIDASE BG1-RELATED-RELATED	IPR044965	Glycoside hydrolase family 17, plant	GO:0004553|GO:0005975	5975	2.00251		carbohydrate metabolic process
TRINITY_DN3491_c1_g1_i3	Pfam	PF00332	Glycosyl hydrolases family 17	IPR000490	Glycoside hydrolase family 17	GO:0004553|GO:0005975	5975	2.00251		carbohydrate metabolic process
TRINITY_DN3491_c1_g1_i3	SMART	SM00768	X8_cls	IPR012946	X8 domain	-	5975	2.00251		carbohydrate metabolic process
TRINITY_DN1824_c1_g1_i1	Gene3D	G3DSA:1.25.40.10	Tetratricopeptide repeat domain	IPR011990	Tetratricopeptide-like helical domain superfamily	GO:0005515	6468		0.41882	protein phosphorylation
TRINITY_DN1824_c1_g1_i1	Gene3D	G3DSA:3.30.200.20	Phosphorylase Kinase; domain 1	-	-		6468		0.41882	protein phosphorylation
TRINITY_DN1824_c1_g1_i1	MobiDBLite	mobidb-lite	consensus disorder prediction	-	-		6468		0.41882	protein phosphorylation
TRINITY_DN1824_c1_g1_i1	Pfam	PF00069	Protein kinase domain	IPR000719	Protein kinase domain	GO:0004672|GO:0005524|GO:0006468	6468		0.41882	protein phosphorylation
TRINITY_DN1824_c1_g1_i1	Gene3D	G3DSA:1.10.510.10	Transferase(Phosphotransferase) domain 1	-	-		6468		0.41882	protein phosphorylation
TRINITY_DN1824_c1_g1_i1	SUPERFAMILY	SSF48452	TPR-like	IPR011990	Tetratricopeptide-like helical domain superfamily	GO:0005515	6468		0.41882	protein phosphorylation
TRINITY_DN1824_c1_g1_i1	Coils	Coil	Coil	-	-		6468		0.41882	protein phosphorylation
TRINITY_DN1824_c1_g1_i1	PANTHER	PTHR45863	SERINE/THREONINE-PROTEIN KINASE BSK5	IPR045845	Serine/threonine-protein kinase BSK	GO:0004672|GO:0009742	6468		0.41882	protein phosphorylation
TRINITY_DN1824_c1_g1_i1	SUPERFAMILY	SSF56112	Protein kinase-like (PK-like)	IPR011009	Protein kinase-like domain superfamily	-	6468		0.41882	protein phosphorylation
TRINITY_DN3975_c0_g1_i8	Pfam	PF01293	Phosphoenolpyruvate carboxykinase	IPR001272	Phosphoenolpyruvate carboxykinase, ATP-utilising	GO:0004612|GO:0005524|GO:0006094	6094		0.174059	gluconeogenesis
TRINITY_DN3975_c0_g1_i8	PANTHER	PTHR30031	PHOSPHOENOLPYRUVATE CARBOXYKINASE ATP	IPR001272	Phosphoenolpyruvate carboxykinase, ATP-utilising	GO:0004612|GO:0005524|GO:0006094	6094		0.174059	gluconeogenesis
TRINITY_DN3975_c0_g1_i8	SUPERFAMILY	SSF68923	PEP carboxykinase N-terminal domain	IPR008210	Phosphoenolpyruvate carboxykinase, N-terminal	GO:0004611|GO:0006094|GO:0017076	6094		0.174059	gluconeogenesis
TRINITY_DN3975_c0_g1_i8	Gene3D	G3DSA:3.40.449.10	Phosphoenolpyruvate Carboxykinase, domain 1	IPR008210	Phosphoenolpyruvate carboxykinase, N-terminal	GO:0004611|GO:0006094|GO:0017076	6094		0.174059	gluconeogenesis
TRINITY_DN352_c0_g1_i1	SMART	SM00946	ProRS_C_1_2	IPR016061	Proline-tRNA ligase, class II, C-terminal	GO:0000166|GO:0004827|GO:0005524|GO:0005737|GO:0006433	6418		0.366538	tRNA aminoacylation for protein translation
TRINITY_DN352_c0_g1_i1	Pfam	PF00587	tRNA synthetase class II core domain (G, H, P, S and T)	IPR002314	Aminoacyl-tRNA synthetase, class II (G/ P/ S/T)	GO:0000166|GO:0004812|GO:0005524|GO:0006418	6418		0.366538	tRNA aminoacylation for protein translation
TRINITY_DN352_c0_g1_i1	CDD	cd00778	ProRS_core_arch_euk	IPR033721	Prolyl-tRNA synthetase, catalytic domain	-	6418		0.366538	tRNA aminoacylation for protein translation
TRINITY_DN352_c0_g1_i1	SUPERFAMILY	SSF55681	Class II aaRS and biotin synthetases	IPR045864	Class II Aminoacyl-tRNA synthetase/Biotinyl protein ligase (BPL) and lipoyl protein ligase (LPL)	-	6418		0.366538	tRNA aminoacylation for protein translation
TRINITY_DN352_c0_g1_i1	Gene3D	G3DSA:3.30.110.30	-	IPR017449	Prolyl-tRNA synthetase, class II	GO:0000166|GO:0004827|GO:0005524|GO:0005737|GO:0006433	6418		0.366538	tRNA aminoacylation for protein translation
TRINITY_DN352_c0_g1_i1	Pfam	PF03129	Anticodon binding domain	IPR004154	Anticodon-binding	-	6418		0.366538	tRNA aminoacylation for protein translation
TRINITY_DN352_c0_g1_i1	SUPERFAMILY	SSF64586	C-terminal domain of ProRS	IPR017449	Prolyl-tRNA synthetase, class II	GO:0000166|GO:0004827|GO:0005524|GO:0005737|GO:0006433	6418		0.366538	tRNA aminoacylation for protein translation
TRINITY_DN352_c0_g1_i1	Gene3D	G3DSA:3.30.930.10	Bira Bifunctional Protein; Domain 2	IPR045864	Class II Aminoacyl-tRNA synthetase/Biotinyl protein ligase (BPL) and lipoyl protein ligase (LPL)	-	6418		0.366538	tRNA aminoacylation for protein translation
TRINITY_DN352_c0_g1_i1	CDD	cd00862	ProRS_anticodon_zinc	-	-		6418		0.366538	tRNA aminoacylation for protein translation
TRINITY_DN352_c0_g1_i1	PRINTS	PR01046	Prolyl-tRNA synthetase signature	IPR002316	Proline-tRNA ligase, class IIa	GO:0004827|GO:0005524|GO:0005737|GO:0006433	6418		0.366538	tRNA aminoacylation for protein translation
TRINITY_DN352_c0_g1_i1	PANTHER	PTHR43382	PROLYL-TRNA SYNTHETASE	IPR004499	Proline-tRNA ligase, class IIa, archaeal-type	GO:0004827|GO:0005524|GO:0005737|GO:0006433	6418		0.366538	tRNA aminoacylation for protein translation
TRINITY_DN352_c0_g1_i1	NCBIfam	TIGR00408	proline--tRNA ligase	IPR004499	Proline-tRNA ligase, class IIa, archaeal-type	GO:0004827|GO:0005524|GO:0005737|GO:0006433	6418		0.366538	tRNA aminoacylation for protein translation
TRINITY_DN352_c0_g1_i1	Pfam	PF09180	Prolyl-tRNA synthetase, C-terminal	IPR016061	Proline-tRNA ligase, class II, C-terminal	GO:0000166|GO:0004827|GO:0005524|GO:0005737|GO:0006433	6418		0.366538	tRNA aminoacylation for protein translation
TRINITY_DN352_c0_g1_i1	SUPERFAMILY	SSF52954	Class II aaRS ABD-related	-	-		6418		0.366538	tRNA aminoacylation for protein translation
TRINITY_DN352_c0_g1_i1	Gene3D	G3DSA:3.40.50.800	-	IPR036621	Anticodon-binding domain superfamily	-	6418		0.366538	tRNA aminoacylation for protein translation
TRINITY_DN8694_c0_g2_i1	MobiDBLite	mobidb-lite	consensus disorder prediction	-	-		6886		2.35596	intracellular protein transport
TRINITY_DN8694_c0_g2_i1	Pfam	PF14712	Snapin/Pallidin	IPR028119	Snapin/Pallidin/Snn1	-	6886		2.35596	intracellular protein transport
TRINITY_DN8694_c0_g2_i1	Coils	Coil	Coil	-	-		6886		2.35596	intracellular protein transport
TRINITY_DN8694_c0_g2_i1	PANTHER	PTHR31305	SNARE-ASSOCIATED PROTEIN SNAPIN	IPR017246	Snapin	GO:0006886|GO:0031083	6886		2.35596	intracellular protein transport
TRINITY_DN953_c0_g2_i1	SUPERFAMILY	SSF64263	Prokaryotic ribosomal protein L17	IPR036373	Ribosomal protein L17 superfamily	GO:0003735|GO:0005840|GO:0006412	6412		2.238	translation
TRINITY_DN953_c0_g2_i1	MobiDBLite	mobidb-lite	consensus disorder prediction	-	-		6412		2.238	translation
TRINITY_DN953_c0_g2_i1	Gene3D	G3DSA:3.90.1030.10	Ribosomal protein L17	IPR036373	Ribosomal protein L17 superfamily	GO:0003735|GO:0005840|GO:0006412	6412		2.238	translation
TRINITY_DN953_c0_g2_i1	Pfam	PF01196	Ribosomal protein L17	IPR000456	Ribosomal protein L17	GO:0003735|GO:0005840|GO:0006412	6412		2.238	translation
TRINITY_DN953_c0_g2_i1	PANTHER	PTHR14413	RIBOSOMAL PROTEIN L17	IPR000456	Ribosomal protein L17	GO:0003735|GO:0005840|GO:0006412	6412		2.238	translation
TRINITY_DN953_c0_g2_i1	NCBIfam	TIGR00059	50S ribosomal protein L17	IPR000456	Ribosomal protein L17	GO:0003735|GO:0005840|GO:0006412	6412		2.238	translation
TRINITY_DN1184_c0_g1_i4	PIRSF	PIRSF002583	HSP90_HTPG	IPR001404	Heat shock protein Hsp90 family	GO:0005524|GO:0006457|GO:0016887|GO:0051082|GO:0140662	6457		0.308832	protein folding
TRINITY_DN1184_c0_g1_i4	PANTHER	PTHR11528	HEAT SHOCK PROTEIN 90 FAMILY MEMBER	IPR001404	Heat shock protein Hsp90 family	GO:0005524|GO:0006457|GO:0016887|GO:0051082|GO:0140662	6457		0.308832	protein folding
TRINITY_DN1184_c0_g1_i4	SUPERFAMILY	SSF54211	Ribosomal protein S5 domain 2-like	IPR020568	Ribosomal protein S5 domain 2-type fold	-	6457		0.308832	protein folding
TRINITY_DN1184_c0_g1_i4	Gene3D	G3DSA:3.30.230.80	-	-	-		6457		0.308832	protein folding
TRINITY_DN1184_c0_g1_i4	SUPERFAMILY	SSF55874	ATPase domain of HSP90 chaperone/DNA topoisomerase II/histidine kinase	IPR036890	Histidine kinase/HSP90-like ATPase superfamily	-	6457		0.308832	protein folding
TRINITY_DN1184_c0_g1_i4	CDD	cd16927	HATPase_Hsp90-like	IPR020575	Heat shock protein Hsp90, N-terminal	-	6457		0.308832	protein folding
TRINITY_DN1184_c0_g1_i4	Gene3D	G3DSA:3.40.50.11260	-	-	-		6457		0.308832	protein folding
TRINITY_DN1184_c0_g1_i4	PRINTS	PR00775	90kDa heat shock protein signature	IPR020575	Heat shock protein Hsp90, N-terminal	-	6457		0.308832	protein folding
TRINITY_DN1184_c0_g1_i4	Pfam	PF00183	Hsp90 protein	IPR001404	Heat shock protein Hsp90 family	GO:0005524|GO:0006457|GO:0016887|GO:0051082|GO:0140662	6457		0.308832	protein folding
TRINITY_DN1184_c0_g1_i4	Pfam	PF02518	Histidine kinase-, DNA gyrase B-, and HSP90-like ATPase	IPR003594	Histidine kinase/HSP90-like ATPase	-	6457		0.308832	protein folding
TRINITY_DN1184_c0_g1_i4	Gene3D	G3DSA:3.30.565.10	-	IPR036890	Histidine kinase/HSP90-like ATPase superfamily	-	6457		0.308832	protein folding
TRINITY_DN1184_c0_g1_i4	MobiDBLite	mobidb-lite	consensus disorder prediction	-	-		6457		0.308832	protein folding
TRINITY_DN1184_c0_g1_i4	Gene3D	G3DSA:1.20.120.790	-	IPR037196	HSP90, C-terminal domain	-	6457		0.308832	protein folding
TRINITY_DN1184_c0_g1_i4	SUPERFAMILY	SSF110942	HSP90 C-terminal domain	IPR037196	HSP90, C-terminal domain	-	6457		0.308832	protein folding
TRINITY_DN8957_c0_g3_i1	Pfam	PF00069	Protein kinase domain	IPR000719	Protein kinase domain	GO:0004672|GO:0005524|GO:0006468	6468	2.23989	2.05024	protein phosphorylation
TRINITY_DN8957_c0_g3_i1	PANTHER	PTHR27006	PROMASTIGOTE SURFACE ANTIGEN PROTEIN PSA	-	-		6468	2.23989	2.05024	protein phosphorylation
TRINITY_DN8957_c0_g3_i1	SUPERFAMILY	SSF56112	Protein kinase-like (PK-like)	IPR011009	Protein kinase-like domain superfamily	-	6468	2.23989	2.05024	protein phosphorylation
TRINITY_DN8957_c0_g3_i1	Gene3D	G3DSA:1.10.510.10	Transferase(Phosphotransferase) domain 1	-	-		6468	2.23989	2.05024	protein phosphorylation
TRINITY_DN22069_c0_g1_i1	Pfam	PF02531	PsaD	IPR003685	Photosystem I PsaD	GO:0009522|GO:0009538|GO:0015979	15979	0.498377		photosynthesis
TRINITY_DN22069_c0_g1_i1	PANTHER	PTHR31982	PHOTOSYSTEM I REACTION CENTER SUBUNIT II-1, CHLOROPLASTIC-RELATED	IPR003685	Photosystem I PsaD	GO:0009522|GO:0009538|GO:0015979	15979	0.498377		photosynthesis
TRINITY_DN22069_c0_g1_i1	Gene3D	G3DSA:3.30.1470.10	Photosystem I PsaD, reaction center subunit II	-	-		15979	0.498377		photosynthesis
TRINITY_DN22069_c0_g1_i1	SUPERFAMILY	SSF64234	Photosystem I subunit PsaD	IPR036579	Photosystem I, reaction centre subunit PsaD superfamily	GO:0009522|GO:0009538|GO:0015979	15979	0.498377		photosynthesis
TRINITY_DN22069_c0_g1_i1	MobiDBLite	mobidb-lite	consensus disorder prediction	-	-		15979	0.498377		photosynthesis
TRINITY_DN10990_c0_g1_i5	Gene3D	G3DSA:3.40.50.2000	Glycogen Phosphorylase B;	-	-		5985		0.337407	sucrose metabolic process
TRINITY_DN10990_c0_g1_i5	PANTHER	PTHR45839	-	IPR012820	Sucrose synthase, plant/cyanobacteria	GO:0005985|GO:0016157	5985		0.337407	sucrose metabolic process
TRINITY_DN10990_c0_g1_i5	Gene3D	G3DSA:3.10.450.330	-	-	-		5985		0.337407	sucrose metabolic process
TRINITY_DN10990_c0_g1_i5	SUPERFAMILY	SSF53756	UDP-Glycosyltransferase/glycogen phosphorylase	-	-		5985		0.337407	sucrose metabolic process
TRINITY_DN10990_c0_g1_i5	Gene3D	G3DSA:1.20.120.1230	-	-	-		5985		0.337407	sucrose metabolic process
TRINITY_DN10990_c0_g1_i5	Pfam	PF00534	Glycosyl transferases group 1	IPR001296	Glycosyl transferase, family 1	GO:0016757	5985		0.337407	sucrose metabolic process
TRINITY_DN10990_c0_g1_i5	NCBIfam	TIGR02470	sucrose synthase	IPR012820	Sucrose synthase, plant/cyanobacteria	GO:0005985|GO:0016157	5985		0.337407	sucrose metabolic process
TRINITY_DN10990_c0_g1_i5	Pfam	PF00862	Sucrose synthase	IPR000368	Sucrose synthase	GO:0005985|GO:0016157	5985		0.337407	sucrose metabolic process
TRINITY_DN10990_c0_g1_i5	Coils	Coil	Coil	-	-		5985		0.337407	sucrose metabolic process
TRINITY_DN10990_c0_g1_i4	Gene3D	G3DSA:3.40.50.2000	Glycogen Phosphorylase B;	-	-		5985		0.474503	sucrose metabolic process
TRINITY_DN10990_c0_g1_i4	PANTHER	PTHR45839	-	IPR012820	Sucrose synthase, plant/cyanobacteria	GO:0005985|GO:0016157	5985		0.474503	sucrose metabolic process
TRINITY_DN10990_c0_g1_i4	Gene3D	G3DSA:3.10.450.330	-	-	-		5985		0.474503	sucrose metabolic process
TRINITY_DN10990_c0_g1_i4	SUPERFAMILY	SSF53756	UDP-Glycosyltransferase/glycogen phosphorylase	-	-		5985		0.474503	sucrose metabolic process
TRINITY_DN10990_c0_g1_i4	Gene3D	G3DSA:1.20.120.1230	-	-	-		5985		0.474503	sucrose metabolic process
TRINITY_DN10990_c0_g1_i4	Pfam	PF00534	Glycosyl transferases group 1	IPR001296	Glycosyl transferase, family 1	GO:0016757	5985		0.474503	sucrose metabolic process
TRINITY_DN10990_c0_g1_i4	NCBIfam	TIGR02470	sucrose synthase	IPR012820	Sucrose synthase, plant/cyanobacteria	GO:0005985|GO:0016157	5985		0.474503	sucrose metabolic process
TRINITY_DN10990_c0_g1_i4	Pfam	PF00862	Sucrose synthase	IPR000368	Sucrose synthase	GO:0005985|GO:0016157	5985		0.474503	sucrose metabolic process
TRINITY_DN10990_c0_g1_i7	Gene3D	G3DSA:3.40.50.2000	Glycogen Phosphorylase B;	-	-		5985	3.25231	0.370646	sucrose metabolic process
TRINITY_DN10990_c0_g1_i7	PANTHER	PTHR45839	-	IPR012820	Sucrose synthase, plant/cyanobacteria	GO:0005985|GO:0016157	5985	3.25231	0.370646	sucrose metabolic process
TRINITY_DN10990_c0_g1_i7	Gene3D	G3DSA:3.10.450.330	-	-	-		5985	3.25231	0.370646	sucrose metabolic process
TRINITY_DN10990_c0_g1_i7	SUPERFAMILY	SSF53756	UDP-Glycosyltransferase/glycogen phosphorylase	-	-		5985	3.25231	0.370646	sucrose metabolic process
TRINITY_DN10990_c0_g1_i7	Gene3D	G3DSA:1.20.120.1230	-	-	-		5985	3.25231	0.370646	sucrose metabolic process
TRINITY_DN10990_c0_g1_i7	Pfam	PF00534	Glycosyl transferases group 1	IPR001296	Glycosyl transferase, family 1	GO:0016757	5985	3.25231	0.370646	sucrose metabolic process
TRINITY_DN10990_c0_g1_i7	NCBIfam	TIGR02470	sucrose synthase	IPR012820	Sucrose synthase, plant/cyanobacteria	GO:0005985|GO:0016157	5985	3.25231	0.370646	sucrose metabolic process
TRINITY_DN10990_c0_g1_i7	Pfam	PF00862	Sucrose synthase	IPR000368	Sucrose synthase	GO:0005985|GO:0016157	5985	3.25231	0.370646	sucrose metabolic process
TRINITY_DN10990_c0_g1_i7	MobiDBLite	mobidb-lite	consensus disorder prediction	-	-		5985	3.25231	0.370646	sucrose metabolic process
TRINITY_DN10990_c0_g1_i7	Coils	Coil	Coil	-	-		5985	3.25231	0.370646	sucrose metabolic process
TRINITY_DN10990_c0_g1_i8	Gene3D	G3DSA:3.40.50.2000	Glycogen Phosphorylase B;	-	-		5985		0.116333	sucrose metabolic process
TRINITY_DN10990_c0_g1_i8	PANTHER	PTHR45839	-	IPR012820	Sucrose synthase, plant/cyanobacteria	GO:0005985|GO:0016157	5985		0.116333	sucrose metabolic process
TRINITY_DN10990_c0_g1_i8	Gene3D	G3DSA:3.10.450.330	-	-	-		5985		0.116333	sucrose metabolic process
TRINITY_DN10990_c0_g1_i8	SUPERFAMILY	SSF53756	UDP-Glycosyltransferase/glycogen phosphorylase	-	-		5985		0.116333	sucrose metabolic process
TRINITY_DN10990_c0_g1_i8	Gene3D	G3DSA:1.20.120.1230	-	-	-		5985		0.116333	sucrose metabolic process
TRINITY_DN10990_c0_g1_i8	Pfam	PF00534	Glycosyl transferases group 1	IPR001296	Glycosyl transferase, family 1	GO:0016757	5985		0.116333	sucrose metabolic process
TRINITY_DN10990_c0_g1_i8	NCBIfam	TIGR02470	sucrose synthase	IPR012820	Sucrose synthase, plant/cyanobacteria	GO:0005985|GO:0016157	5985		0.116333	sucrose metabolic process
TRINITY_DN10990_c0_g1_i8	Pfam	PF00862	Sucrose synthase	IPR000368	Sucrose synthase	GO:0005985|GO:0016157	5985		0.116333	sucrose metabolic process
TRINITY_DN10990_c0_g1_i8	MobiDBLite	mobidb-lite	consensus disorder prediction	-	-		5985		0.116333	sucrose metabolic process
TRINITY_DN10990_c0_g1_i9	Gene3D	G3DSA:3.40.50.2000	Glycogen Phosphorylase B;	-	-		5985		0.12362	sucrose metabolic process
TRINITY_DN10990_c0_g1_i9	PANTHER	PTHR45839	-	IPR012820	Sucrose synthase, plant/cyanobacteria	GO:0005985|GO:0016157	5985		0.12362	sucrose metabolic process
TRINITY_DN10990_c0_g1_i9	Gene3D	G3DSA:3.10.450.330	-	-	-		5985		0.12362	sucrose metabolic process
TRINITY_DN10990_c0_g1_i9	SUPERFAMILY	SSF53756	UDP-Glycosyltransferase/glycogen phosphorylase	-	-		5985		0.12362	sucrose metabolic process
TRINITY_DN10990_c0_g1_i9	Gene3D	G3DSA:1.20.120.1230	-	-	-		5985		0.12362	sucrose metabolic process
TRINITY_DN10990_c0_g1_i9	Pfam	PF00534	Glycosyl transferases group 1	IPR001296	Glycosyl transferase, family 1	GO:0016757	5985		0.12362	sucrose metabolic process
TRINITY_DN10990_c0_g1_i9	NCBIfam	TIGR02470	sucrose synthase	IPR012820	Sucrose synthase, plant/cyanobacteria	GO:0005985|GO:0016157	5985		0.12362	sucrose metabolic process
TRINITY_DN10990_c0_g1_i9	Pfam	PF00862	Sucrose synthase	IPR000368	Sucrose synthase	GO:0005985|GO:0016157	5985		0.12362	sucrose metabolic process
TRINITY_DN14064_c0_g1_i6	SUPERFAMILY	SSF52058	L domain-like	-	-		6468		0.388699	protein phosphorylation
TRINITY_DN14064_c0_g1_i6	SMART	SM00365	LRR_sd22_2	-	-		6468		0.388699	protein phosphorylation
TRINITY_DN14064_c0_g1_i6	Pfam	PF00560	Leucine Rich Repeat	IPR001611	Leucine-rich repeat	GO:0005515	6468		0.388699	protein phosphorylation
TRINITY_DN14064_c0_g1_i6	Gene3D	G3DSA:3.30.200.20	Phosphorylase Kinase; domain 1	-	-		6468		0.388699	protein phosphorylation
TRINITY_DN14064_c0_g1_i6	Gene3D	G3DSA:3.80.10.10	Ribonuclease Inhibitor	IPR032675	Leucine-rich repeat domain superfamily	-	6468		0.388699	protein phosphorylation
TRINITY_DN14064_c0_g1_i6	Pfam	PF13855	Leucine rich repeat	IPR001611	Leucine-rich repeat	GO:0005515	6468		0.388699	protein phosphorylation
TRINITY_DN14064_c0_g1_i6	PRINTS	PR00019	Leucine-rich repeat signature	-	-		6468		0.388699	protein phosphorylation
TRINITY_DN14064_c0_g1_i6	SMART	SM00369	LRR_typ_2	IPR003591	Leucine-rich repeat, typical subtype	-	6468		0.388699	protein phosphorylation
TRINITY_DN14064_c0_g1_i6	Gene3D	G3DSA:1.10.510.10	Transferase(Phosphotransferase) domain 1	-	-		6468		0.388699	protein phosphorylation
TRINITY_DN14064_c0_g1_i6	PANTHER	PTHR27000	LEUCINE-RICH REPEAT RECEPTOR-LIKE PROTEIN KINASE FAMILY PROTEIN-RELATED	-	-		6468		0.388699	protein phosphorylation
TRINITY_DN14064_c0_g1_i6	Pfam	PF08263	Leucine rich repeat N-terminal domain	IPR013210	Leucine-rich repeat-containing N-terminal, plant-type	-	6468		0.388699	protein phosphorylation
TRINITY_DN14064_c0_g1_i6	SUPERFAMILY	SSF56112	Protein kinase-like (PK-like)	IPR011009	Protein kinase-like domain superfamily	-	6468		0.388699	protein phosphorylation
TRINITY_DN14064_c0_g1_i6	CDD	cd14066	STKc_IRAK	-	-		6468		0.388699	protein phosphorylation
TRINITY_DN14064_c0_g1_i6	SMART	SM00220	serkin_6	IPR000719	Protein kinase domain	GO:0004672|GO:0005524|GO:0006468	6468		0.388699	protein phosphorylation
TRINITY_DN14064_c0_g1_i6	Pfam	PF00069	Protein kinase domain	IPR000719	Protein kinase domain	GO:0004672|GO:0005524|GO:0006468	6468		0.388699	protein phosphorylation
TRINITY_DN14064_c0_g1_i6	SUPERFAMILY	SSF52047	RNI-like	-	-		6468		0.388699	protein phosphorylation
TRINITY_DN1673_c0_g1_i19	MobiDBLite	mobidb-lite	consensus disorder prediction	-	-		9765	0.173855	6.36431	photosynthesis, light harvesting
TRINITY_DN1673_c0_g1_i19	PANTHER	PTHR21649	CHLOROPHYLL A/B BINDING PROTEIN	IPR001344	Chlorophyll A-B binding protein, plant and chromista	GO:0009765|GO:0016020	9765	0.173855	6.36431	photosynthesis, light harvesting
TRINITY_DN1673_c0_g1_i19	SUPERFAMILY	SSF103511	Chlorophyll a-b binding protein	-	-		9765	0.173855	6.36431	photosynthesis, light harvesting
TRINITY_DN1673_c0_g1_i19	Gene3D	G3DSA:1.10.3460.10	Chlorophyll a/b binding protein domain	-	-		9765	0.173855	6.36431	photosynthesis, light harvesting
TRINITY_DN1673_c0_g1_i19	Pfam	PF00504	Chlorophyll A-B binding protein	IPR022796	Chlorophyll A-B binding protein	-	9765	0.173855	6.36431	photosynthesis, light harvesting
TRINITY_DN856_c0_g1_i6	PRINTS	PR00986	Valyl-tRNA synthetase signature	IPR002303	Valine-tRNA ligase	GO:0000166|GO:0004832|GO:0005524|GO:0006438	6418		0.222859	tRNA aminoacylation for protein translation
TRINITY_DN856_c0_g1_i6	MobiDBLite	mobidb-lite	consensus disorder prediction	-	-		6418		0.222859	tRNA aminoacylation for protein translation
TRINITY_DN856_c0_g1_i6	Gene3D	G3DSA:1.10.730.10	-	-	-		6418		0.222859	tRNA aminoacylation for protein translation
TRINITY_DN856_c0_g1_i6	SUPERFAMILY	SSF50677	ValRS/IleRS/LeuRS editing domain	IPR009008	Valyl/Leucyl/Isoleucyl-tRNA synthetase, editing domain	GO:0002161|GO:0006418	6418		0.222859	tRNA aminoacylation for protein translation
TRINITY_DN856_c0_g1_i6	Pfam	PF00133	tRNA synthetases class I (I, L, M and V)	IPR002300	Aminoacyl-tRNA synthetase, class Ia	GO:0000166|GO:0004812|GO:0005524|GO:0006418	6418		0.222859	tRNA aminoacylation for protein translation
TRINITY_DN856_c0_g1_i6	Gene3D	G3DSA:3.90.740.10	-	IPR009008	Valyl/Leucyl/Isoleucyl-tRNA synthetase, editing domain	GO:0002161|GO:0006418	6418		0.222859	tRNA aminoacylation for protein translation
TRINITY_DN856_c0_g1_i6	CDD	cd00817	ValRS_core	-	-		6418		0.222859	tRNA aminoacylation for protein translation
TRINITY_DN856_c0_g1_i6	CDD	cd07962	Anticodon_Ia_Val	IPR033705	Valyl tRNA synthetase, anticodon-binding domain	-	6418		0.222859	tRNA aminoacylation for protein translation
TRINITY_DN856_c0_g1_i6	SUPERFAMILY	SSF47323	Anticodon-binding domain of a subclass of class I aminoacyl-tRNA synthetases	IPR009080	Aminoacyl-tRNA synthetase, class Ia, anticodon-binding	GO:0000166|GO:0004812|GO:0005524|GO:0006418	6418		0.222859	tRNA aminoacylation for protein translation
TRINITY_DN856_c0_g1_i6	Coils	Coil	Coil	-	-		6418		0.222859	tRNA aminoacylation for protein translation
TRINITY_DN856_c0_g1_i6	SUPERFAMILY	SSF52374	Nucleotidylyl transferase	-	-		6418		0.222859	tRNA aminoacylation for protein translation
TRINITY_DN856_c0_g1_i6	Pfam	PF08264	Anticodon-binding domain of tRNA ligase	IPR013155	Methionyl/Valyl/Leucyl/Isoleucyl-tRNA synthetase, anticodon-binding	GO:0004812|GO:0006418	6418		0.222859	tRNA aminoacylation for protein translation
TRINITY_DN856_c0_g1_i6	NCBIfam	TIGR00422	valine--tRNA ligase	IPR002303	Valine-tRNA ligase	GO:0000166|GO:0004832|GO:0005524|GO:0006438	6418		0.222859	tRNA aminoacylation for protein translation
TRINITY_DN856_c0_g1_i6	Gene3D	G3DSA:3.40.50.620	HUPs	IPR014729	Rossmann-like alpha/beta/alpha sandwich fold	-	6418		0.222859	tRNA aminoacylation for protein translation
TRINITY_DN856_c0_g1_i6	PANTHER	PTHR11946	VALYL-TRNA SYNTHETASES	IPR002303	Valine-tRNA ligase	GO:0000166|GO:0004832|GO:0005524|GO:0006438	6418		0.222859	tRNA aminoacylation for protein translation
TRINITY_DN581_c0_g1_i10	Gene3D	G3DSA:1.25.10.10	-	IPR011989	Armadillo-like helical	-	16192	3.16221		vesicle-mediated transport
TRINITY_DN581_c0_g1_i10	Gene3D	G3DSA:1.25.10.10	-	IPR011989	Armadillo-like helical	-	6886	3.16221		intracellular protein transport
TRINITY_DN581_c0_g1_i10	SUPERFAMILY	SSF48371	ARM repeat	IPR016024	Armadillo-type fold	-	16192	3.16221		vesicle-mediated transport
TRINITY_DN581_c0_g1_i10	SUPERFAMILY	SSF48371	ARM repeat	IPR016024	Armadillo-type fold	-	6886	3.16221		intracellular protein transport
TRINITY_DN581_c0_g1_i10	PANTHER	PTHR10635	COATOMER SUBUNIT BETA	IPR016460	Coatomer beta subunit (COPB1)	GO:0005737|GO:0006886	16192	3.16221		vesicle-mediated transport
TRINITY_DN581_c0_g1_i10	PANTHER	PTHR10635	COATOMER SUBUNIT BETA	IPR016460	Coatomer beta subunit (COPB1)	GO:0005737|GO:0006886	6886	3.16221		intracellular protein transport
TRINITY_DN581_c0_g1_i10	Pfam	PF01602	Adaptin N terminal region	IPR002553	Clathrin/coatomer adaptor, adaptin-like, N-terminal	GO:0006886|GO:0016192|GO:0030117	16192	3.16221		vesicle-mediated transport
TRINITY_DN581_c0_g1_i10	Pfam	PF01602	Adaptin N terminal region	IPR002553	Clathrin/coatomer adaptor, adaptin-like, N-terminal	GO:0006886|GO:0016192|GO:0030117	6886	3.16221		intracellular protein transport
TRINITY_DN581_c0_g1_i10	Pfam	PF07718	Coatomer beta C-terminal region	IPR011710	Coatomer beta subunit, C-terminal	GO:0005198|GO:0006886|GO:0016192|GO:0030126	16192	3.16221		vesicle-mediated transport
TRINITY_DN581_c0_g1_i10	Pfam	PF07718	Coatomer beta C-terminal region	IPR011710	Coatomer beta subunit, C-terminal	GO:0005198|GO:0006886|GO:0016192|GO:0030126	6886	3.16221		intracellular protein transport
TRINITY_DN581_c0_g1_i10	Pfam	PF14806	Coatomer beta subunit appendage platform	IPR029446	Coatomer beta subunit, appendage platform domain	-	16192	3.16221		vesicle-mediated transport
TRINITY_DN581_c0_g1_i10	Pfam	PF14806	Coatomer beta subunit appendage platform	IPR029446	Coatomer beta subunit, appendage platform domain	-	6886	3.16221		intracellular protein transport
TRINITY_DN581_c0_g1_i10	PIRSF	PIRSF005727	Beta-COP	IPR016460	Coatomer beta subunit (COPB1)	GO:0005737|GO:0006886	16192	3.16221		vesicle-mediated transport
TRINITY_DN581_c0_g1_i10	PIRSF	PIRSF005727	Beta-COP	IPR016460	Coatomer beta subunit (COPB1)	GO:0005737|GO:0006886	6886	3.16221		intracellular protein transport
TRINITY_DN581_c0_g1_i10	MobiDBLite	mobidb-lite	consensus disorder prediction	-	-		16192	3.16221		vesicle-mediated transport
TRINITY_DN581_c0_g1_i10	MobiDBLite	mobidb-lite	consensus disorder prediction	-	-		6886	3.16221		intracellular protein transport
TRINITY_DN1967_c0_g1_i3	Gene3D	G3DSA:3.20.20.80	Glycosidases	-	-		5975	2.22859		carbohydrate metabolic process
TRINITY_DN1967_c0_g1_i3	PANTHER	PTHR10353	GLYCOSYL HYDROLASE	IPR001360	Glycoside hydrolase family 1	GO:0004553|GO:0005975	5975	2.22859		carbohydrate metabolic process
TRINITY_DN1967_c0_g1_i3	SUPERFAMILY	SSF51445	(Trans)glycosidases	IPR017853	Glycoside hydrolase superfamily	-	5975	2.22859		carbohydrate metabolic process
TRINITY_DN1967_c0_g1_i3	Pfam	PF00232	Glycosyl hydrolase family 1	IPR001360	Glycoside hydrolase family 1	GO:0004553|GO:0005975	5975	2.22859		carbohydrate metabolic process
TRINITY_DN290_c0_g1_i22	PIRSF	PIRSF036696	ACY-1	-	-		6520	2.046		amino acid metabolic process
TRINITY_DN290_c0_g1_i22	Gene3D	G3DSA:1.10.150.900	-	-	-		6520	2.046		amino acid metabolic process
TRINITY_DN290_c0_g1_i22	NCBIfam	TIGR01880	N-acyl-aliphatic-L-amino acid amidohydrolase	IPR010159	N-acyl-L-amino-acid amidohydrolase	GO:0004046|GO:0005737|GO:0006520	6520	2.046		amino acid metabolic process
TRINITY_DN290_c0_g1_i22	Gene3D	G3DSA:3.40.630.10	Zn peptidases	-	-		6520	2.046		amino acid metabolic process
TRINITY_DN290_c0_g1_i22	SUPERFAMILY	SSF53187	Zn-dependent exopeptidases	-	-		6520	2.046		amino acid metabolic process
TRINITY_DN290_c0_g1_i22	PANTHER	PTHR45892	AMINOACYLASE-1	-	-		6520	2.046		amino acid metabolic process
TRINITY_DN290_c0_g1_i22	Gene3D	G3DSA:3.30.70.360	-	-	-		6520	2.046		amino acid metabolic process
TRINITY_DN290_c0_g1_i22	Pfam	PF01546	Peptidase family M20/M25/M40	IPR002933	Peptidase M20	GO:0016787	6520	2.046		amino acid metabolic process
TRINITY_DN290_c0_g1_i22	MobiDBLite	mobidb-lite	consensus disorder prediction	-	-		6520	2.046		amino acid metabolic process
TRINITY_DN9351_c0_g1_i1	Gene3D	G3DSA:3.20.20.80	Glycosidases	-	-		5975		2.21263	carbohydrate metabolic process
TRINITY_DN9351_c0_g1_i1	PANTHER	PTHR32227	GLUCAN ENDO-1,3-BETA-GLUCOSIDASE BG1-RELATED-RELATED	IPR044965	Glycoside hydrolase family 17, plant	GO:0004553|GO:0005975	5975		2.21263	carbohydrate metabolic process
TRINITY_DN9351_c0_g1_i1	SUPERFAMILY	SSF51445	(Trans)glycosidases	IPR017853	Glycoside hydrolase superfamily	-	5975		2.21263	carbohydrate metabolic process
TRINITY_DN9351_c0_g1_i1	Pfam	PF00332	Glycosyl hydrolases family 17	IPR000490	Glycoside hydrolase family 17	GO:0004553|GO:0005975	5975		2.21263	carbohydrate metabolic process
TRINITY_DN9351_c0_g1_i1	MobiDBLite	mobidb-lite	consensus disorder prediction	-	-		5975		2.21263	carbohydrate metabolic process
TRINITY_DN3742_c1_g1_i4	Gene3D	G3DSA:1.10.3460.10	Chlorophyll a/b binding protein domain	-	-		9765		2.06488	photosynthesis, light harvesting
TRINITY_DN3742_c1_g1_i4	Pfam	PF00504	Chlorophyll A-B binding protein	IPR022796	Chlorophyll A-B binding protein	-	9765		2.06488	photosynthesis, light harvesting
TRINITY_DN3742_c1_g1_i4	PANTHER	PTHR21649	CHLOROPHYLL A/B BINDING PROTEIN	IPR001344	Chlorophyll A-B binding protein, plant and chromista	GO:0009765|GO:0016020	9765		2.06488	photosynthesis, light harvesting
TRINITY_DN3742_c1_g1_i4	SUPERFAMILY	SSF103511	Chlorophyll a-b binding protein	-	-		9765		2.06488	photosynthesis, light harvesting
TRINITY_DN3742_c1_g1_i4	MobiDBLite	mobidb-lite	consensus disorder prediction	-	-		9765		2.06488	photosynthesis, light harvesting
TRINITY_DN11288_c1_g2_i1	Coils	Coil	Coil	-	-		6418	0.473249		tRNA aminoacylation for protein translation
TRINITY_DN11288_c1_g2_i1	Pfam	PF10458	Valyl tRNA synthetase tRNA binding arm	IPR019499	Valyl-tRNA synthetase, tRNA-binding arm	GO:0000166|GO:0004832|GO:0005524|GO:0005737|GO:0006438	6418	0.473249		tRNA aminoacylation for protein translation
TRINITY_DN11288_c1_g2_i1	SUPERFAMILY	SSF47323	Anticodon-binding domain of a subclass of class I aminoacyl-tRNA synthetases	IPR009080	Aminoacyl-tRNA synthetase, class Ia, anticodon-binding	GO:0000166|GO:0004812|GO:0005524|GO:0006418	6418	0.473249		tRNA aminoacylation for protein translation
TRINITY_DN11288_c1_g2_i1	Gene3D	G3DSA:1.10.287.380	-	IPR037118	Valyl-tRNA synthetase, tRNA-binding arm superfamily	-	6418	0.473249		tRNA aminoacylation for protein translation
TRINITY_DN11288_c1_g2_i1	PANTHER	PTHR11946	VALYL-TRNA SYNTHETASES	IPR002303	Valine-tRNA ligase	GO:0000166|GO:0004832|GO:0005524|GO:0006438	6418	0.473249		tRNA aminoacylation for protein translation
TRINITY_DN11288_c1_g2_i1	SUPERFAMILY	SSF46589	tRNA-binding arm	IPR010978	Class I and II aminoacyl-tRNA synthetase, tRNA-binding arm	GO:0000166	6418	0.473249		tRNA aminoacylation for protein translation
TRINITY_DN8046_c0_g1_i8	PRINTS	PR00131	Glycosyl hydrolase family 1 signature	IPR001360	Glycoside hydrolase family 1	GO:0004553|GO:0005975	5975	0.412909	0.412909	carbohydrate metabolic process
TRINITY_DN8046_c0_g1_i8	SUPERFAMILY	SSF51445	(Trans)glycosidases	IPR017853	Glycoside hydrolase superfamily	-	5975	0.412909	0.412909	carbohydrate metabolic process
TRINITY_DN8046_c0_g1_i8	Gene3D	G3DSA:3.20.20.80	Glycosidases	-	-		5975	0.412909	0.412909	carbohydrate metabolic process
TRINITY_DN8046_c0_g1_i8	PANTHER	PTHR10353	GLYCOSYL HYDROLASE	IPR001360	Glycoside hydrolase family 1	GO:0004553|GO:0005975	5975	0.412909	0.412909	carbohydrate metabolic process
TRINITY_DN8046_c0_g1_i8	Pfam	PF00232	Glycosyl hydrolase family 1	IPR001360	Glycoside hydrolase family 1	GO:0004553|GO:0005975	5975	0.412909	0.412909	carbohydrate metabolic process
TRINITY_DN1451_c0_g1_i4	PRINTS	PR00476	ATP-dependent phosphofructokinase family signature	IPR022953	ATP-dependent 6-phosphofructokinase	GO:0003872|GO:0006002|GO:0006096	6096		2.10694	glycolytic process
TRINITY_DN1451_c0_g1_i4	SUPERFAMILY	SSF53784	Phosphofructokinase	IPR035966	Phosphofructokinase superfamily	GO:0003872|GO:0006096	6096		2.10694	glycolytic process
TRINITY_DN1451_c0_g1_i4	PANTHER	PTHR45770	ATP-DEPENDENT 6-PHOSPHOFRUCTOKINASE 1	-	-		6096		2.10694	glycolytic process
TRINITY_DN1451_c0_g1_i4	Gene3D	G3DSA:3.40.50.460	Phosphofructokinase domain	IPR035966	Phosphofructokinase superfamily	GO:0003872|GO:0006096	6096		2.10694	glycolytic process
TRINITY_DN1451_c0_g1_i4	Pfam	PF00365	Phosphofructokinase	IPR000023	Phosphofructokinase domain	GO:0003872|GO:0006096	6096		2.10694	glycolytic process
TRINITY_DN6668_c7_g1_i1	MobiDBLite	mobidb-lite	consensus disorder prediction	-	-		5975		0.272378	carbohydrate metabolic process
TRINITY_DN6668_c7_g1_i1	PANTHER	PTHR31953	BETA-FRUCTOFURANOSIDASE, INSOLUBLE ISOENZYME CWINV1-RELATED	-	-		5975		0.272378	carbohydrate metabolic process
TRINITY_DN6668_c7_g1_i1	Gene3D	G3DSA:2.115.10.20	Glycosyl hydrolase domain; family 43	IPR023296	Glycosyl hydrolase, five-bladed beta-propellor domain superfamily	-	5975		0.272378	carbohydrate metabolic process
TRINITY_DN6668_c7_g1_i1	SMART	SM00640	glyco_32	IPR001362	Glycoside hydrolase, family 32	GO:0004553|GO:0005975	5975		0.272378	carbohydrate metabolic process
TRINITY_DN6668_c7_g1_i1	Pfam	PF00251	Glycosyl hydrolases family 32 N-terminal domain	IPR013148	Glycosyl hydrolase family 32, N-terminal	-	5975		0.272378	carbohydrate metabolic process
TRINITY_DN6668_c7_g1_i1	SUPERFAMILY	SSF75005	Arabinanase/levansucrase/invertase	IPR023296	Glycosyl hydrolase, five-bladed beta-propellor domain superfamily	-	5975		0.272378	carbohydrate metabolic process
TRINITY_DN2119_c0_g1_i5	MobiDBLite	mobidb-lite	consensus disorder prediction	-	-		6457		0.45368	protein folding
TRINITY_DN2119_c0_g1_i5	Pfam	PF02518	Histidine kinase-, DNA gyrase B-, and HSP90-like ATPase	IPR003594	Histidine kinase/HSP90-like ATPase	-	6457		0.45368	protein folding
TRINITY_DN2119_c0_g1_i5	PRINTS	PR00775	90kDa heat shock protein signature	IPR020575	Heat shock protein Hsp90, N-terminal	-	6457		0.45368	protein folding
TRINITY_DN2119_c0_g1_i5	CDD	cd16927	HATPase_Hsp90-like	IPR020575	Heat shock protein Hsp90, N-terminal	-	6457		0.45368	protein folding
TRINITY_DN2119_c0_g1_i5	PANTHER	PTHR11528	HEAT SHOCK PROTEIN 90 FAMILY MEMBER	IPR001404	Heat shock protein Hsp90 family	GO:0005524|GO:0006457|GO:0016887|GO:0051082|GO:0140662	6457		0.45368	protein folding
TRINITY_DN2119_c0_g1_i5	Coils	Coil	Coil	-	-		6457		0.45368	protein folding
TRINITY_DN2119_c0_g1_i5	Pfam	PF00183	Hsp90 protein	IPR001404	Heat shock protein Hsp90 family	GO:0005524|GO:0006457|GO:0016887|GO:0051082|GO:0140662	6457		0.45368	protein folding
TRINITY_DN2119_c0_g1_i5	SUPERFAMILY	SSF55874	ATPase domain of HSP90 chaperone/DNA topoisomerase II/histidine kinase	IPR036890	Histidine kinase/HSP90-like ATPase superfamily	-	6457		0.45368	protein folding
TRINITY_DN2119_c0_g1_i5	Gene3D	G3DSA:3.30.565.10	-	IPR036890	Histidine kinase/HSP90-like ATPase superfamily	-	6457		0.45368	protein folding
TRINITY_DN2119_c0_g1_i5	SMART	SM00387	HKATPase_4	IPR003594	Histidine kinase/HSP90-like ATPase	-	6457		0.45368	protein folding
TRINITY_DN2119_c0_g1_i14	MobiDBLite	mobidb-lite	consensus disorder prediction	-	-		6457		0.485028	protein folding
TRINITY_DN2119_c0_g1_i14	Pfam	PF02518	Histidine kinase-, DNA gyrase B-, and HSP90-like ATPase	IPR003594	Histidine kinase/HSP90-like ATPase	-	6457		0.485028	protein folding
TRINITY_DN2119_c0_g1_i14	SMART	SM00387	HKATPase_4	IPR003594	Histidine kinase/HSP90-like ATPase	-	6457		0.485028	protein folding
TRINITY_DN2119_c0_g1_i14	CDD	cd16927	HATPase_Hsp90-like	IPR020575	Heat shock protein Hsp90, N-terminal	-	6457		0.485028	protein folding
TRINITY_DN2119_c0_g1_i14	Gene3D	G3DSA:3.30.565.10	-	IPR036890	Histidine kinase/HSP90-like ATPase superfamily	-	6457		0.485028	protein folding
TRINITY_DN2119_c0_g1_i14	Coils	Coil	Coil	-	-		6457		0.485028	protein folding
TRINITY_DN2119_c0_g1_i14	PANTHER	PTHR11528	HEAT SHOCK PROTEIN 90 FAMILY MEMBER	IPR001404	Heat shock protein Hsp90 family	GO:0005524|GO:0006457|GO:0016887|GO:0051082|GO:0140662	6457		0.485028	protein folding
TRINITY_DN2119_c0_g1_i14	Pfam	PF00183	Hsp90 protein	IPR001404	Heat shock protein Hsp90 family	GO:0005524|GO:0006457|GO:0016887|GO:0051082|GO:0140662	6457		0.485028	protein folding
TRINITY_DN2119_c0_g1_i14	PRINTS	PR00775	90kDa heat shock protein signature	IPR020575	Heat shock protein Hsp90, N-terminal	-	6457		0.485028	protein folding
TRINITY_DN2119_c0_g1_i14	SUPERFAMILY	SSF55874	ATPase domain of HSP90 chaperone/DNA topoisomerase II/histidine kinase	IPR036890	Histidine kinase/HSP90-like ATPase superfamily	-	6457		0.485028	protein folding
TRINITY_DN3318_c0_g3_i1	MobiDBLite	mobidb-lite	consensus disorder prediction	-	-		16192		0.404015	vesicle-mediated transport
TRINITY_DN3318_c0_g3_i1	MobiDBLite	mobidb-lite	consensus disorder prediction	-	-		6886		0.404015	intracellular protein transport
TRINITY_DN3318_c0_g3_i1	PIRSF	PIRSF037094	AP1_gamma	IPR017107	Adaptor protein complex AP-1, gamma subunit	GO:0005794|GO:0016192|GO:0030121	16192		0.404015	vesicle-mediated transport
TRINITY_DN3318_c0_g3_i1	PIRSF	PIRSF037094	AP1_gamma	IPR017107	Adaptor protein complex AP-1, gamma subunit	GO:0005794|GO:0016192|GO:0030121	6886		0.404015	intracellular protein transport
TRINITY_DN3318_c0_g3_i1	SMART	SM00809	alpha_adaptinc2	IPR008152	Clathrin adaptor, alpha/beta/gamma-adaptin, appendage, Ig-like subdomain	GO:0006886|GO:0016192	16192		0.404015	vesicle-mediated transport
TRINITY_DN3318_c0_g3_i1	SMART	SM00809	alpha_adaptinc2	IPR008152	Clathrin adaptor, alpha/beta/gamma-adaptin, appendage, Ig-like subdomain	GO:0006886|GO:0016192	6886		0.404015	intracellular protein transport
TRINITY_DN3318_c0_g3_i1	Pfam	PF02883	Adaptin C-terminal domain	IPR008152	Clathrin adaptor, alpha/beta/gamma-adaptin, appendage, Ig-like subdomain	GO:0006886|GO:0016192	16192		0.404015	vesicle-mediated transport
TRINITY_DN3318_c0_g3_i1	Pfam	PF02883	Adaptin C-terminal domain	IPR008152	Clathrin adaptor, alpha/beta/gamma-adaptin, appendage, Ig-like subdomain	GO:0006886|GO:0016192	6886		0.404015	intracellular protein transport
TRINITY_DN3318_c0_g3_i1	SUPERFAMILY	SSF48371	ARM repeat	IPR016024	Armadillo-type fold	-	16192		0.404015	vesicle-mediated transport
TRINITY_DN3318_c0_g3_i1	SUPERFAMILY	SSF48371	ARM repeat	IPR016024	Armadillo-type fold	-	6886		0.404015	intracellular protein transport
TRINITY_DN3318_c0_g3_i1	Gene3D	G3DSA:2.60.40.1230	-	-	-		16192		0.404015	vesicle-mediated transport
TRINITY_DN3318_c0_g3_i1	Gene3D	G3DSA:2.60.40.1230	-	-	-		6886		0.404015	intracellular protein transport
TRINITY_DN3318_c0_g3_i1	Pfam	PF01602	Adaptin N terminal region	IPR002553	Clathrin/coatomer adaptor, adaptin-like, N-terminal	GO:0006886|GO:0016192|GO:0030117	16192		0.404015	vesicle-mediated transport
TRINITY_DN3318_c0_g3_i1	Pfam	PF01602	Adaptin N terminal region	IPR002553	Clathrin/coatomer adaptor, adaptin-like, N-terminal	GO:0006886|GO:0016192|GO:0030117	6886		0.404015	intracellular protein transport
TRINITY_DN3318_c0_g3_i1	PANTHER	PTHR22780	ADAPTIN, ALPHA/GAMMA/EPSILON	-	-		16192		0.404015	vesicle-mediated transport
TRINITY_DN3318_c0_g3_i1	PANTHER	PTHR22780	ADAPTIN, ALPHA/GAMMA/EPSILON	-	-		6886		0.404015	intracellular protein transport
TRINITY_DN3318_c0_g3_i1	Gene3D	G3DSA:1.25.10.10	-	IPR011989	Armadillo-like helical	-	16192		0.404015	vesicle-mediated transport
TRINITY_DN3318_c0_g3_i1	Gene3D	G3DSA:1.25.10.10	-	IPR011989	Armadillo-like helical	-	6886		0.404015	intracellular protein transport
TRINITY_DN3318_c0_g3_i1	SUPERFAMILY	SSF49348	Clathrin adaptor appendage domain	IPR013041	Clathrin adaptor, appendage, Ig-like subdomain superfamily	-	16192		0.404015	vesicle-mediated transport
TRINITY_DN3318_c0_g3_i1	SUPERFAMILY	SSF49348	Clathrin adaptor appendage domain	IPR013041	Clathrin adaptor, appendage, Ig-like subdomain superfamily	-	6886		0.404015	intracellular protein transport
TRINITY_DN1291_c0_g2_i8	Gene3D	G3DSA:1.10.510.10	Transferase(Phosphotransferase) domain 1	-	-		6468		6.78978	protein phosphorylation
TRINITY_DN1291_c0_g2_i8	CDD	cd13999	STKc_MAP3K-like	-	-		6468		6.78978	protein phosphorylation
TRINITY_DN1291_c0_g2_i8	Gene3D	G3DSA:3.30.200.20	Phosphorylase Kinase; domain 1	-	-		6468		6.78978	protein phosphorylation
TRINITY_DN1291_c0_g2_i8	SMART	SM00220	serkin_6	IPR000719	Protein kinase domain	GO:0004672|GO:0005524|GO:0006468	6468		6.78978	protein phosphorylation
TRINITY_DN1291_c0_g2_i8	PANTHER	PTHR23257	SERINE-THREONINE PROTEIN KINASE	-	-		6468		6.78978	protein phosphorylation
TRINITY_DN1291_c0_g2_i8	SUPERFAMILY	SSF56112	Protein kinase-like (PK-like)	IPR011009	Protein kinase-like domain superfamily	-	6468		6.78978	protein phosphorylation
TRINITY_DN1291_c0_g2_i8	Pfam	PF07714	Protein tyrosine and serine/threonine kinase	IPR001245	Serine-threonine/tyrosine-protein kinase, catalytic domain	GO:0004672|GO:0006468	6468		6.78978	protein phosphorylation
TRINITY_DN1291_c0_g2_i8	PRINTS	PR00109	Tyrosine kinase catalytic domain signature	IPR001245	Serine-threonine/tyrosine-protein kinase, catalytic domain	GO:0004672|GO:0006468	6468		6.78978	protein phosphorylation
TRINITY_DN22190_c0_g1_i1	MobiDBLite	mobidb-lite	consensus disorder prediction	-	-		48544	2.24078		recognition of pollen
TRINITY_DN22190_c0_g1_i1	Pfam	PF00954	S-locus glycoprotein domain	IPR000858	S-locus glycoprotein domain	GO:0048544	48544	2.24078		recognition of pollen
TRINITY_DN22190_c0_g1_i1	Pfam	PF08276	PAN-like domain	IPR003609	PAN/Apple domain	-	48544	2.24078		recognition of pollen
TRINITY_DN22190_c0_g1_i1	CDD	cd01098	PAN_AP_plant	-	-		48544	2.24078		recognition of pollen
TRINITY_DN22190_c0_g1_i1	PANTHER	PTHR32444	BULB-TYPE LECTIN DOMAIN-CONTAINING PROTEIN	-	-		48544	2.24078		recognition of pollen
TRINITY_DN1543_c0_g1_i4	Gene3D	G3DSA:3.30.450.60	-	-	-		15031		0.205542	protein transport
TRINITY_DN1543_c0_g1_i4	Gene3D	G3DSA:3.30.450.60	-	-	-		16192		0.205542	vesicle-mediated transport
TRINITY_DN1543_c0_g1_i4	PANTHER	PTHR11753	ADAPTOR COMPLEXES SMALL SUBUNIT FAMILY	IPR016635	Adaptor protein complex, sigma subunit	GO:0015031	15031		0.205542	protein transport
TRINITY_DN1543_c0_g1_i4	PANTHER	PTHR11753	ADAPTOR COMPLEXES SMALL SUBUNIT FAMILY	IPR016635	Adaptor protein complex, sigma subunit	GO:0015031	16192		0.205542	vesicle-mediated transport
TRINITY_DN1543_c0_g1_i4	CDD	cd14831	AP1_sigma	IPR044733	AP-1 complex subunit sigma	GO:0016192|GO:0030121|GO:0035615	15031		0.205542	protein transport
TRINITY_DN1543_c0_g1_i4	CDD	cd14831	AP1_sigma	IPR044733	AP-1 complex subunit sigma	GO:0016192|GO:0030121|GO:0035615	16192		0.205542	vesicle-mediated transport
TRINITY_DN1543_c0_g1_i4	PIRSF	PIRSF015588	AP_complex_sigma	IPR016635	Adaptor protein complex, sigma subunit	GO:0015031	15031		0.205542	protein transport
TRINITY_DN1543_c0_g1_i4	PIRSF	PIRSF015588	AP_complex_sigma	IPR016635	Adaptor protein complex, sigma subunit	GO:0015031	16192		0.205542	vesicle-mediated transport
TRINITY_DN1543_c0_g1_i4	SUPERFAMILY	SSF64356	SNARE-like	IPR011012	Longin-like domain superfamily	-	15031		0.205542	protein transport
TRINITY_DN1543_c0_g1_i4	SUPERFAMILY	SSF64356	SNARE-like	IPR011012	Longin-like domain superfamily	-	16192		0.205542	vesicle-mediated transport
TRINITY_DN1543_c0_g1_i4	Pfam	PF01217	Clathrin adaptor complex small chain	IPR022775	AP complex, mu/sigma subunit	-	15031		0.205542	protein transport
TRINITY_DN1543_c0_g1_i4	Pfam	PF01217	Clathrin adaptor complex small chain	IPR022775	AP complex, mu/sigma subunit	-	16192		0.205542	vesicle-mediated transport
TRINITY_DN4689_c0_g1_i1	Gene3D	G3DSA:3.20.20.70	Aldolase class I	IPR013785	Aldolase-type TIM barrel	-	6537		0.398358	glutamate biosynthetic process
TRINITY_DN4689_c0_g1_i1	CDD	cd00982	gltB_C	IPR002489	Glutamate synthase, alpha subunit, C-terminal	GO:0016491	6537		0.398358	glutamate biosynthetic process
TRINITY_DN4689_c0_g1_i1	Pfam	PF01493	GXGXG motif	IPR002489	Glutamate synthase, alpha subunit, C-terminal	GO:0016491	6537		0.398358	glutamate biosynthetic process
TRINITY_DN4689_c0_g1_i1	Pfam	PF00310	Glutamine amidotransferases class-II	IPR017932	Glutamine amidotransferase type 2 domain	-	6537		0.398358	glutamate biosynthetic process
TRINITY_DN4689_c0_g1_i1	SUPERFAMILY	SSF69336	Alpha subunit of glutamate synthase, C-terminal domain	IPR036485	Glutamate synthase, alpha subunit, C-terminal domain superfamily	GO:0016491	6537		0.398358	glutamate biosynthetic process
TRINITY_DN4689_c0_g1_i1	Gene3D	G3DSA:3.60.20.10	Glutamine Phosphoribosylpyrophosphate, subunit 1, domain 1	IPR029055	Nucleophile aminohydrolases, N-terminal	-	6537		0.398358	glutamate biosynthetic process
TRINITY_DN4689_c0_g1_i1	PANTHER	PTHR11938	FAD NADPH DEHYDROGENASE/OXIDOREDUCTASE	-	-		6537		0.398358	glutamate biosynthetic process
TRINITY_DN4689_c0_g1_i1	SUPERFAMILY	SSF51395	FMN-linked oxidoreductases	-	-		6537		0.398358	glutamate biosynthetic process
TRINITY_DN4689_c0_g1_i1	SUPERFAMILY	SSF56235	N-terminal nucleophile aminohydrolases (Ntn hydrolases)	IPR029055	Nucleophile aminohydrolases, N-terminal	-	6537		0.398358	glutamate biosynthetic process
TRINITY_DN4689_c0_g1_i1	CDD	cd00713	GltS	-	-		6537		0.398358	glutamate biosynthetic process
TRINITY_DN4689_c0_g1_i1	Pfam	PF04898	Glutamate synthase central domain	IPR006982	Glutamate synthase, central-N	GO:0006807|GO:0015930	6537		0.398358	glutamate biosynthetic process
TRINITY_DN4689_c0_g1_i1	Gene3D	G3DSA:2.160.20.60	-	IPR036485	Glutamate synthase, alpha subunit, C-terminal domain superfamily	GO:0016491	6537		0.398358	glutamate biosynthetic process
TRINITY_DN4689_c0_g1_i1	Pfam	PF01645	Conserved region in glutamate synthase	IPR002932	Glutamate synthase domain	GO:0006537|GO:0015930|GO:0016638	6537		0.398358	glutamate biosynthetic process
TRINITY_DN4689_c0_g1_i1	CDD	cd02808	GltS_FMN	IPR002932	Glutamate synthase domain	GO:0006537|GO:0015930|GO:0016638	6537		0.398358	glutamate biosynthetic process
TRINITY_DN53703_c0_g1_i1	Gene3D	G3DSA:3.20.20.80	Glycosidases	-	-		5975	2.51218	2.29232	carbohydrate metabolic process
TRINITY_DN53703_c0_g1_i1	Pfam	PF00332	Glycosyl hydrolases family 17	IPR000490	Glycoside hydrolase family 17	GO:0004553|GO:0005975	5975	2.51218	2.29232	carbohydrate metabolic process
TRINITY_DN53703_c0_g1_i1	PANTHER	PTHR32227	GLUCAN ENDO-1,3-BETA-GLUCOSIDASE BG1-RELATED-RELATED	IPR044965	Glycoside hydrolase family 17, plant	GO:0004553|GO:0005975	5975	2.51218	2.29232	carbohydrate metabolic process
TRINITY_DN53703_c0_g1_i1	SUPERFAMILY	SSF51445	(Trans)glycosidases	IPR017853	Glycoside hydrolase superfamily	-	5975	2.51218	2.29232	carbohydrate metabolic process
TRINITY_DN11521_c0_g1_i2	NCBIfam	TIGR01344	malate synthase A	IPR006252	Malate synthase A	GO:0004474|GO:0006097	6097	0.211387	0.211387	glyoxylate cycle
TRINITY_DN11521_c0_g1_i2	CDD	cd00727	malate_synt_A	IPR006252	Malate synthase A	GO:0004474|GO:0006097	6097	0.211387	0.211387	glyoxylate cycle
TRINITY_DN11521_c0_g1_i2	Gene3D	G3DSA:1.20.1220.12	Malate synthase, domain III	IPR044856	Malate synthase, C-terminal superfamily	-	6097	0.211387	0.211387	glyoxylate cycle
TRINITY_DN11521_c0_g1_i2	Gene3D	G3DSA:3.20.20.360	Malate synthase, domain 3	IPR046363	Malate synthase, N-terminal and TIM-barrel domains	-	6097	0.211387	0.211387	glyoxylate cycle
TRINITY_DN11521_c0_g1_i2	Pfam	PF01274	Malate synthase	IPR001465	Malate synthase	GO:0004474|GO:0006097	6097	0.211387	0.211387	glyoxylate cycle
TRINITY_DN11521_c0_g1_i2	PANTHER	PTHR42902	MALATE SYNTHASE	IPR006252	Malate synthase A	GO:0004474|GO:0006097	6097	0.211387	0.211387	glyoxylate cycle
TRINITY_DN11521_c0_g1_i2	PIRSF	PIRSF001363	Malate_synth	IPR006252	Malate synthase A	GO:0004474|GO:0006097	6097	0.211387	0.211387	glyoxylate cycle
TRINITY_DN11521_c0_g1_i2	SUPERFAMILY	SSF51645	Malate synthase G	IPR011076	Malate synthase superfamily	GO:0003824	6097	0.211387	0.211387	glyoxylate cycle
TRINITY_DN695_c0_g1_i53	Gene3D	G3DSA:3.30.200.20	Phosphorylase Kinase; domain 1	-	-		6468		0.441302	protein phosphorylation
TRINITY_DN695_c0_g1_i53	SUPERFAMILY	SSF56112	Protein kinase-like (PK-like)	IPR011009	Protein kinase-like domain superfamily	-	6468		0.441302	protein phosphorylation
TRINITY_DN695_c0_g1_i53	PANTHER	PTHR45646	SERINE/THREONINE-PROTEIN KINASE DOA-RELATED	-	-		6468		0.441302	protein phosphorylation
TRINITY_DN695_c0_g1_i53	Gene3D	G3DSA:1.10.510.10	Transferase(Phosphotransferase) domain 1	-	-		6468		0.441302	protein phosphorylation
TRINITY_DN695_c0_g1_i53	Pfam	PF00069	Protein kinase domain	IPR000719	Protein kinase domain	GO:0004672|GO:0005524|GO:0006468	6468		0.441302	protein phosphorylation
TRINITY_DN695_c0_g1_i53	SMART	SM00220	serkin_6	IPR000719	Protein kinase domain	GO:0004672|GO:0005524|GO:0006468	6468		0.441302	protein phosphorylation
TRINITY_DN315_c0_g1_i15	PANTHER	PTHR11223	EXPORTIN 1/5	IPR045065	Exportin-1/5	GO:0005049|GO:0006611	6886	0.389058	0.389058	intracellular protein transport
TRINITY_DN315_c0_g1_i15	SMART	SM01102	CRM1_C_2	IPR014877	Exportin-1, C-terminal	GO:0005049	6886	0.389058	0.389058	intracellular protein transport
TRINITY_DN315_c0_g1_i15	Pfam	PF18787	CRM1 / Exportin repeat 3	IPR040485	Exportin-1, repeat 3	-	6886	0.389058	0.389058	intracellular protein transport
TRINITY_DN315_c0_g1_i15	Gene3D	G3DSA:1.25.10.10	-	IPR011989	Armadillo-like helical	-	6886	0.389058	0.389058	intracellular protein transport
TRINITY_DN315_c0_g1_i15	Pfam	PF08389	Exportin 1-like protein	IPR013598	Exportin-1/Importin-beta-like	-	6886	0.389058	0.389058	intracellular protein transport
TRINITY_DN315_c0_g1_i15	SUPERFAMILY	SSF48371	ARM repeat	IPR016024	Armadillo-type fold	-	6886	0.389058	0.389058	intracellular protein transport
TRINITY_DN315_c0_g1_i15	Pfam	PF18784	CRM1 / Exportin repeat 2	IPR041235	Exportin-1, repeat 2	-	6886	0.389058	0.389058	intracellular protein transport
TRINITY_DN315_c0_g1_i15	Pfam	PF18777	Chromosome region maintenance or exportin repeat	IPR041123	Chromosome region maintenance repeat	-	6886	0.389058	0.389058	intracellular protein transport
TRINITY_DN315_c0_g1_i15	Pfam	PF08767	CRM1 C terminal	IPR014877	Exportin-1, C-terminal	GO:0005049	6886	0.389058	0.389058	intracellular protein transport
TRINITY_DN315_c0_g1_i15	SMART	SM00913	IBN_N_2	IPR001494	Importin-beta, N-terminal domain	GO:0006886|GO:0031267	6886	0.389058	0.389058	intracellular protein transport
TRINITY_DN315_c0_g1_i15	Pfam	PF03810	Importin-beta N-terminal domain	IPR001494	Importin-beta, N-terminal domain	GO:0006886|GO:0031267	6886	0.389058	0.389058	intracellular protein transport
TRINITY_DN104349_c0_g1_i1	PANTHER	PTHR48055	LEUCINE-RICH REPEAT RECEPTOR PROTEIN KINASE EMS1	-	-		6468	2.0793		protein phosphorylation
TRINITY_DN104349_c0_g1_i1	Pfam	PF13855	Leucine rich repeat	IPR001611	Leucine-rich repeat	GO:0005515	6468	2.0793		protein phosphorylation
TRINITY_DN104349_c0_g1_i1	MobiDBLite	mobidb-lite	consensus disorder prediction	-	-		6468	2.0793		protein phosphorylation
TRINITY_DN104349_c0_g1_i1	Pfam	PF00069	Protein kinase domain	IPR000719	Protein kinase domain	GO:0004672|GO:0005524|GO:0006468	6468	2.0793		protein phosphorylation
TRINITY_DN104349_c0_g1_i1	SUPERFAMILY	SSF56112	Protein kinase-like (PK-like)	IPR011009	Protein kinase-like domain superfamily	-	6468	2.0793		protein phosphorylation
TRINITY_DN104349_c0_g1_i1	Gene3D	G3DSA:3.30.200.20	Phosphorylase Kinase; domain 1	-	-		6468	2.0793		protein phosphorylation
TRINITY_DN104349_c0_g1_i1	SUPERFAMILY	SSF52058	L domain-like	-	-		6468	2.0793		protein phosphorylation
TRINITY_DN104349_c0_g1_i1	Gene3D	G3DSA:3.80.10.10	Ribonuclease Inhibitor	IPR032675	Leucine-rich repeat domain superfamily	-	6468	2.0793		protein phosphorylation
TRINITY_DN104349_c0_g1_i1	Gene3D	G3DSA:1.10.510.10	Transferase(Phosphotransferase) domain 1	-	-		6468	2.0793		protein phosphorylation
TRINITY_DN104349_c0_g1_i1	Pfam	PF00560	Leucine Rich Repeat	IPR001611	Leucine-rich repeat	GO:0005515	6468	2.0793		protein phosphorylation
TRINITY_DN104349_c0_g1_i1	SMART	SM00220	serkin_6	IPR000719	Protein kinase domain	GO:0004672|GO:0005524|GO:0006468	6468	2.0793		protein phosphorylation
TRINITY_DN4403_c0_g2_i1	Gene3D	G3DSA:2.30.30.50	-	-	-		15979		2.09895	photosynthesis
TRINITY_DN4403_c0_g2_i1	PANTHER	PTHR34549	PHOTOSYSTEM I REACTION CENTER SUBUNIT IV A, CHLOROPLASTIC-RELATED	IPR003375	Photosystem I PsaE, reaction centre subunit IV	GO:0009522|GO:0009538|GO:0015979	15979		2.09895	photosynthesis
TRINITY_DN4403_c0_g2_i1	MobiDBLite	mobidb-lite	consensus disorder prediction	-	-		15979		2.09895	photosynthesis
TRINITY_DN4403_c0_g2_i1	Pfam	PF02427	Photosystem I reaction centre subunit IV / PsaE	IPR003375	Photosystem I PsaE, reaction centre subunit IV	GO:0009522|GO:0009538|GO:0015979	15979		2.09895	photosynthesis
TRINITY_DN4403_c0_g2_i1	SUPERFAMILY	SSF50090	Electron transport accessory proteins	IPR008990	Electron transport accessory-like domain superfamily	-	15979		2.09895	photosynthesis
TRINITY_DN17368_c0_g1_i4	Pfam	PF00483	Nucleotidyl transferase	IPR005835	Nucleotidyl transferase domain	GO:0009058	9058		0.335189	biosynthetic process
TRINITY_DN17368_c0_g1_i4	CDD	cd04198	eIF-2B_gamma_N	-	-		9058		0.335189	biosynthetic process
TRINITY_DN17368_c0_g1_i4	PANTHER	PTHR45989	TRANSLATION INITIATION FACTOR EIF-2B SUBUNIT GAMMA	-	-		9058		0.335189	biosynthetic process
TRINITY_DN17368_c0_g1_i4	CDD	cd04652	LbH_eIF2B_gamma_C	-	-		9058		0.335189	biosynthetic process
TRINITY_DN17368_c0_g1_i4	Gene3D	G3DSA:2.160.10.10	Hexapeptide repeat proteins	-	-		9058		0.335189	biosynthetic process
TRINITY_DN17368_c0_g1_i4	SUPERFAMILY	SSF53448	Nucleotide-diphospho-sugar transferases	IPR029044	Nucleotide-diphospho-sugar transferases	-	9058		0.335189	biosynthetic process
TRINITY_DN17368_c0_g1_i4	Gene3D	G3DSA:3.90.550.10	Spore Coat Polysaccharide Biosynthesis Protein SpsA; Chain A	IPR029044	Nucleotide-diphospho-sugar transferases	-	9058		0.335189	biosynthetic process
TRINITY_DN17368_c0_g1_i4	MobiDBLite	mobidb-lite	consensus disorder prediction	-	-		9058		0.335189	biosynthetic process
TRINITY_DN47332_c0_g1_i1	PANTHER	PTHR11655	60S/50S RIBOSOMAL PROTEIN L6/L9	IPR000702	Ribosomal protein L6	GO:0003735|GO:0005840|GO:0006412|GO:0019843	6412	0.423624	0.423624	translation
TRINITY_DN47332_c0_g1_i1	Gene3D	G3DSA:3.90.930.12	-	IPR036789	Ribosomal protein L6, alpha-beta domain superfamily	GO:0003735|GO:0005840|GO:0006412|GO:0019843	6412	0.423624	0.423624	translation
TRINITY_DN47332_c0_g1_i1	SUPERFAMILY	SSF56053	Ribosomal protein L6	IPR036789	Ribosomal protein L6, alpha-beta domain superfamily	GO:0003735|GO:0005840|GO:0006412|GO:0019843	6412	0.423624	0.423624	translation
TRINITY_DN47332_c0_g1_i1	Pfam	PF00347	Ribosomal protein L6	IPR020040	Ribosomal protein L6, alpha-beta domain	GO:0003735|GO:0005840|GO:0006412|GO:0019843	6412	0.423624	0.423624	translation
TRINITY_DN39_c2_g1_i11	PANTHER	PTHR45633	60 KDA HEAT SHOCK PROTEIN, MITOCHONDRIAL	IPR001844	Chaperonin Cpn60/GroEL	GO:0042026|GO:0140662	42026		0.282742	protein refolding
TRINITY_DN39_c2_g1_i11	MobiDBLite	mobidb-lite	consensus disorder prediction	-	-		42026		0.282742	protein refolding
TRINITY_DN39_c2_g1_i11	Gene3D	G3DSA:1.10.560.10	-	IPR027413	GroEL-like equatorial domain superfamily	-	42026		0.282742	protein refolding
TRINITY_DN39_c2_g1_i11	PRINTS	PR00304	Tailless complex polypeptide 1 (chaperone) signature	IPR017998	Chaperone tailless complex polypeptide 1 (TCP-1)	GO:0140662	42026		0.282742	protein refolding
TRINITY_DN39_c2_g1_i11	SUPERFAMILY	SSF54849	GroEL-intermediate domain like	IPR027410	TCP-1-like chaperonin intermediate domain superfamily	-	42026		0.282742	protein refolding
TRINITY_DN39_c2_g1_i11	Coils	Coil	Coil	-	-		42026		0.282742	protein refolding
TRINITY_DN39_c2_g1_i11	Pfam	PF00118	TCP-1/cpn60 chaperonin family	IPR002423	Chaperonin Cpn60/GroEL/TCP-1 family	GO:0005524	42026		0.282742	protein refolding
TRINITY_DN39_c2_g1_i11	Gene3D	G3DSA:3.50.7.10	GroEL	IPR027409	GroEL-like apical domain superfamily	-	42026		0.282742	protein refolding
TRINITY_DN39_c2_g1_i11	Gene3D	G3DSA:3.30.260.10	-	IPR027410	TCP-1-like chaperonin intermediate domain superfamily	-	42026		0.282742	protein refolding
TRINITY_DN39_c2_g1_i11	SUPERFAMILY	SSF52029	GroEL apical domain-like	IPR027409	GroEL-like apical domain superfamily	-	42026		0.282742	protein refolding
TRINITY_DN39_c2_g1_i11	SUPERFAMILY	SSF48592	GroEL equatorial domain-like	IPR027413	GroEL-like equatorial domain superfamily	-	42026		0.282742	protein refolding
TRINITY_DN8957_c0_g1_i10	Pfam	PF07714	Protein tyrosine and serine/threonine kinase	IPR001245	Serine-threonine/tyrosine-protein kinase, catalytic domain	GO:0004672|GO:0006468	6468	2.90007	4.13855	protein phosphorylation
TRINITY_DN8957_c0_g1_i10	SUPERFAMILY	SSF56112	Protein kinase-like (PK-like)	IPR011009	Protein kinase-like domain superfamily	-	6468	2.90007	4.13855	protein phosphorylation
TRINITY_DN8957_c0_g1_i10	MobiDBLite	mobidb-lite	consensus disorder prediction	-	-		6468	2.90007	4.13855	protein phosphorylation
TRINITY_DN8957_c0_g1_i10	PANTHER	PTHR27006	PROMASTIGOTE SURFACE ANTIGEN PROTEIN PSA	-	-		6468	2.90007	4.13855	protein phosphorylation
TRINITY_DN8957_c0_g1_i10	Gene3D	G3DSA:1.10.510.10	Transferase(Phosphotransferase) domain 1	-	-		6468	2.90007	4.13855	protein phosphorylation
TRINITY_DN12225_c0_g1_i1	MobiDBLite	mobidb-lite	consensus disorder prediction	-	-		80143		0.310667	regulation of amino acid export
TRINITY_DN12225_c0_g1_i1	PANTHER	PTHR33228	PROTEIN GLUTAMINE DUMPER 4-RELATED	IPR040359	Protein glutamine dumper	GO:0080143	80143		0.310667	regulation of amino acid export
TRINITY_DN6562_c0_g1_i3	CDD	cd10810	GH38N_AMII_LAM_like	-	-		5975		0.130679	carbohydrate metabolic process
TRINITY_DN6562_c0_g1_i3	SUPERFAMILY	SSF74650	Galactose mutarotase-like	IPR011013	Galactose mutarotase-like domain superfamily	GO:0003824|GO:0005975|GO:0030246	5975		0.130679	carbohydrate metabolic process
TRINITY_DN6562_c0_g1_i3	Gene3D	G3DSA:1.20.1270.50	Glycoside hydrolase family 38, central domain	IPR037094	Glycoside hydrolase family 38, central domain superfamily	GO:0004559|GO:0006013	5975		0.130679	carbohydrate metabolic process
TRINITY_DN6562_c0_g1_i3	Gene3D	G3DSA:2.60.40.1180	-	IPR013780	Glycosyl hydrolase, all-beta	-	5975		0.130679	carbohydrate metabolic process
TRINITY_DN6562_c0_g1_i3	Gene3D	G3DSA:3.20.110.10	Glycoside hydrolase 38, N terminal domain	IPR027291	Glycoside hydrolase 38, N-terminal domain superfamily	-	5975		0.130679	carbohydrate metabolic process
TRINITY_DN6562_c0_g1_i3	SUPERFAMILY	SSF88688	Families 57/38 glycoside transferase middle domain	IPR028995	Glycoside hydrolase families 57/38, central domain superfamily	-	5975		0.130679	carbohydrate metabolic process
TRINITY_DN6562_c0_g1_i3	Pfam	PF09261	Alpha mannosidase middle domain	IPR015341	Glycoside hydrolase family 38, central domain	GO:0004559|GO:0006013	5975		0.130679	carbohydrate metabolic process
TRINITY_DN6562_c0_g1_i3	PANTHER	PTHR11607	ALPHA-MANNOSIDASE	-	-		5975		0.130679	carbohydrate metabolic process
TRINITY_DN6562_c0_g1_i3	SMART	SM00872	Alpha_mann_mid_2	IPR015341	Glycoside hydrolase family 38, central domain	GO:0004559|GO:0006013	5975		0.130679	carbohydrate metabolic process
TRINITY_DN6562_c0_g1_i3	Pfam	PF01074	Glycosyl hydrolases family 38 N-terminal domain	IPR000602	Glycoside hydrolase family 38, N-terminal domain	GO:0004559|GO:0006013	5975		0.130679	carbohydrate metabolic process
TRINITY_DN6562_c0_g1_i3	SUPERFAMILY	SSF88713	Glycoside hydrolase/deacetylase	IPR011330	Glycoside hydrolase/deacetylase, beta/alpha-barrel	GO:0005975	5975		0.130679	carbohydrate metabolic process
TRINITY_DN6562_c0_g1_i3	MobiDBLite	mobidb-lite	consensus disorder prediction	-	-		5975		0.130679	carbohydrate metabolic process
TRINITY_DN2703_c0_g1_i2	SMART	SM00133	pkinase_C_6	IPR000961	AGC-kinase, C-terminal	GO:0004674|GO:0005524|GO:0006468	6468	0.492233	0.450831	protein phosphorylation
TRINITY_DN2703_c0_g1_i2	MobiDBLite	mobidb-lite	consensus disorder prediction	-	-		6468	0.492233	0.450831	protein phosphorylation
TRINITY_DN2703_c0_g1_i2	Gene3D	G3DSA:3.30.200.20	Phosphorylase Kinase; domain 1	-	-		6468	0.492233	0.450831	protein phosphorylation
TRINITY_DN2703_c0_g1_i2	Pfam	PF00069	Protein kinase domain	IPR000719	Protein kinase domain	GO:0004672|GO:0005524|GO:0006468	6468	0.492233	0.450831	protein phosphorylation
TRINITY_DN2703_c0_g1_i2	Gene3D	G3DSA:1.10.510.10	Transferase(Phosphotransferase) domain 1	-	-		6468	0.492233	0.450831	protein phosphorylation
TRINITY_DN2703_c0_g1_i2	CDD	cd05599	STKc_NDR_like	-	-		6468	0.492233	0.450831	protein phosphorylation
TRINITY_DN2703_c0_g1_i2	SMART	SM00220	serkin_6	IPR000719	Protein kinase domain	GO:0004672|GO:0005524|GO:0006468	6468	0.492233	0.450831	protein phosphorylation
TRINITY_DN2703_c0_g1_i2	SUPERFAMILY	SSF56112	Protein kinase-like (PK-like)	IPR011009	Protein kinase-like domain superfamily	-	6468	0.492233	0.450831	protein phosphorylation
TRINITY_DN2703_c0_g1_i2	Pfam	PF00433	Protein kinase C terminal domain	IPR017892	Protein kinase, C-terminal	GO:0004674|GO:0005524|GO:0006468	6468	0.492233	0.450831	protein phosphorylation
TRINITY_DN2703_c0_g1_i2	CDD	cd21742	MobB_NDR_LATS-like	-	-		6468	0.492233	0.450831	protein phosphorylation
TRINITY_DN2703_c0_g1_i2	PANTHER	PTHR24356	SERINE/THREONINE-PROTEIN KINASE	-	-		6468	0.492233	0.450831	protein phosphorylation
TRINITY_DN2703_c0_g1_i2	Coils	Coil	Coil	-	-		6468	0.492233	0.450831	protein phosphorylation
TRINITY_DN1673_c0_g1_i6	MobiDBLite	mobidb-lite	consensus disorder prediction	-	-		9765	2.37747		photosynthesis, light harvesting
TRINITY_DN1673_c0_g1_i6	PANTHER	PTHR21649	CHLOROPHYLL A/B BINDING PROTEIN	IPR001344	Chlorophyll A-B binding protein, plant and chromista	GO:0009765|GO:0016020	9765	2.37747		photosynthesis, light harvesting
TRINITY_DN1673_c0_g1_i6	Gene3D	G3DSA:1.10.3460.10	Chlorophyll a/b binding protein domain	-	-		9765	2.37747		photosynthesis, light harvesting
TRINITY_DN1673_c0_g1_i6	Pfam	PF00504	Chlorophyll A-B binding protein	IPR022796	Chlorophyll A-B binding protein	-	9765	2.37747		photosynthesis, light harvesting
TRINITY_DN1673_c0_g1_i6	SUPERFAMILY	SSF103511	Chlorophyll a-b binding protein	-	-		9765	2.37747		photosynthesis, light harvesting
TRINITY_DN4031_c0_g1_i13	Gene3D	G3DSA:1.10.510.10	Transferase(Phosphotransferase) domain 1	-	-		6468	0.434271	0.434271	protein phosphorylation
TRINITY_DN4031_c0_g1_i13	PANTHER	PTHR45646	SERINE/THREONINE-PROTEIN KINASE DOA-RELATED	-	-		6468	0.434271	0.434271	protein phosphorylation
TRINITY_DN4031_c0_g1_i13	SUPERFAMILY	SSF56112	Protein kinase-like (PK-like)	IPR011009	Protein kinase-like domain superfamily	-	6468	0.434271	0.434271	protein phosphorylation
TRINITY_DN4031_c0_g1_i13	MobiDBLite	mobidb-lite	consensus disorder prediction	-	-		6468	0.434271	0.434271	protein phosphorylation
TRINITY_DN4031_c0_g1_i13	Gene3D	G3DSA:3.30.200.20	Phosphorylase Kinase; domain 1	-	-		6468	0.434271	0.434271	protein phosphorylation
TRINITY_DN4031_c0_g1_i13	SMART	SM00220	serkin_6	IPR000719	Protein kinase domain	GO:0004672|GO:0005524|GO:0006468	6468	0.434271	0.434271	protein phosphorylation
TRINITY_DN4031_c0_g1_i13	Pfam	PF00069	Protein kinase domain	IPR000719	Protein kinase domain	GO:0004672|GO:0005524|GO:0006468	6468	0.434271	0.434271	protein phosphorylation
TRINITY_DN117491_c0_g1_i2	Gene3D	G3DSA:3.20.20.80	Glycosidases	-	-		5975		0.381594	carbohydrate metabolic process
TRINITY_DN117491_c0_g1_i2	PANTHER	PTHR32227	GLUCAN ENDO-1,3-BETA-GLUCOSIDASE BG1-RELATED-RELATED	IPR044965	Glycoside hydrolase family 17, plant	GO:0004553|GO:0005975	5975		0.381594	carbohydrate metabolic process
TRINITY_DN117491_c0_g1_i2	SUPERFAMILY	SSF51445	(Trans)glycosidases	IPR017853	Glycoside hydrolase superfamily	-	5975		0.381594	carbohydrate metabolic process
TRINITY_DN117491_c0_g1_i2	Pfam	PF00332	Glycosyl hydrolases family 17	IPR000490	Glycoside hydrolase family 17	GO:0004553|GO:0005975	5975		0.381594	carbohydrate metabolic process
TRINITY_DN13365_c0_g1_i13	Pfam	PF00232	Glycosyl hydrolase family 1	IPR001360	Glycoside hydrolase family 1	GO:0004553|GO:0005975	5975		2.86852	carbohydrate metabolic process
TRINITY_DN13365_c0_g1_i13	PRINTS	PR00131	Glycosyl hydrolase family 1 signature	IPR001360	Glycoside hydrolase family 1	GO:0004553|GO:0005975	5975		2.86852	carbohydrate metabolic process
TRINITY_DN13365_c0_g1_i13	PANTHER	PTHR10353	GLYCOSYL HYDROLASE	IPR001360	Glycoside hydrolase family 1	GO:0004553|GO:0005975	5975		2.86852	carbohydrate metabolic process
TRINITY_DN13365_c0_g1_i13	Gene3D	G3DSA:3.20.20.80	Glycosidases	-	-		5975		2.86852	carbohydrate metabolic process
TRINITY_DN13365_c0_g1_i13	SUPERFAMILY	SSF51445	(Trans)glycosidases	IPR017853	Glycoside hydrolase superfamily	-	5975		2.86852	carbohydrate metabolic process
TRINITY_DN612_c0_g1_i1	Gene3D	G3DSA:2.60.40.1150	-	IPR013037	Clathrin adaptor, beta-adaptin, appendage, Ig-like subdomain	GO:0006886|GO:0016192	15031		0.146525	protein transport
TRINITY_DN612_c0_g1_i1	Gene3D	G3DSA:2.60.40.1150	-	IPR013037	Clathrin adaptor, beta-adaptin, appendage, Ig-like subdomain	GO:0006886|GO:0016192	16192		0.146525	vesicle-mediated transport
TRINITY_DN612_c0_g1_i1	Gene3D	G3DSA:2.60.40.1150	-	IPR013037	Clathrin adaptor, beta-adaptin, appendage, Ig-like subdomain	GO:0006886|GO:0016192	6886		0.146525	intracellular protein transport
TRINITY_DN612_c0_g1_i1	PANTHER	PTHR11134	ADAPTOR COMPLEX SUBUNIT BETA FAMILY MEMBER	IPR026739	AP complex subunit beta	GO:0016192	15031		0.146525	protein transport
TRINITY_DN612_c0_g1_i1	PANTHER	PTHR11134	ADAPTOR COMPLEX SUBUNIT BETA FAMILY MEMBER	IPR026739	AP complex subunit beta	GO:0016192	16192		0.146525	vesicle-mediated transport
TRINITY_DN612_c0_g1_i1	PANTHER	PTHR11134	ADAPTOR COMPLEX SUBUNIT BETA FAMILY MEMBER	IPR026739	AP complex subunit beta	GO:0016192	6886		0.146525	intracellular protein transport
TRINITY_DN612_c0_g1_i1	MobiDBLite	mobidb-lite	consensus disorder prediction	-	-		15031		0.146525	protein transport
TRINITY_DN612_c0_g1_i1	MobiDBLite	mobidb-lite	consensus disorder prediction	-	-		16192		0.146525	vesicle-mediated transport
TRINITY_DN612_c0_g1_i1	MobiDBLite	mobidb-lite	consensus disorder prediction	-	-		6886		0.146525	intracellular protein transport
TRINITY_DN612_c0_g1_i1	Gene3D	G3DSA:3.30.310.10	-	IPR012295	TBP domain superfamily	-	15031		0.146525	protein transport
TRINITY_DN612_c0_g1_i1	Gene3D	G3DSA:3.30.310.10	-	IPR012295	TBP domain superfamily	-	16192		0.146525	vesicle-mediated transport
TRINITY_DN612_c0_g1_i1	Gene3D	G3DSA:3.30.310.10	-	IPR012295	TBP domain superfamily	-	6886		0.146525	intracellular protein transport
TRINITY_DN612_c0_g1_i1	Gene3D	G3DSA:1.25.10.10	-	IPR011989	Armadillo-like helical	-	15031		0.146525	protein transport
TRINITY_DN612_c0_g1_i1	Gene3D	G3DSA:1.25.10.10	-	IPR011989	Armadillo-like helical	-	16192		0.146525	vesicle-mediated transport
TRINITY_DN612_c0_g1_i1	Gene3D	G3DSA:1.25.10.10	-	IPR011989	Armadillo-like helical	-	6886		0.146525	intracellular protein transport
TRINITY_DN612_c0_g1_i1	SMART	SM01020	B2_adapt_app_C_2	IPR015151	Beta-adaptin appendage, C-terminal subdomain	GO:0006886|GO:0016192|GO:0030131	15031		0.146525	protein transport
TRINITY_DN612_c0_g1_i1	SMART	SM01020	B2_adapt_app_C_2	IPR015151	Beta-adaptin appendage, C-terminal subdomain	GO:0006886|GO:0016192|GO:0030131	16192		0.146525	vesicle-mediated transport
TRINITY_DN612_c0_g1_i1	SMART	SM01020	B2_adapt_app_C_2	IPR015151	Beta-adaptin appendage, C-terminal subdomain	GO:0006886|GO:0016192|GO:0030131	6886		0.146525	intracellular protein transport
TRINITY_DN612_c0_g1_i1	SUPERFAMILY	SSF55711	Subdomain of clathrin and coatomer appendage domain	IPR009028	Coatomer/calthrin adaptor appendage, C-terminal subdomain	GO:0006886|GO:0016192|GO:0030117	15031		0.146525	protein transport
TRINITY_DN612_c0_g1_i1	SUPERFAMILY	SSF55711	Subdomain of clathrin and coatomer appendage domain	IPR009028	Coatomer/calthrin adaptor appendage, C-terminal subdomain	GO:0006886|GO:0016192|GO:0030117	16192		0.146525	vesicle-mediated transport
TRINITY_DN612_c0_g1_i1	SUPERFAMILY	SSF55711	Subdomain of clathrin and coatomer appendage domain	IPR009028	Coatomer/calthrin adaptor appendage, C-terminal subdomain	GO:0006886|GO:0016192|GO:0030117	6886		0.146525	intracellular protein transport
TRINITY_DN612_c0_g1_i1	SUPERFAMILY	SSF49348	Clathrin adaptor appendage domain	IPR013041	Clathrin adaptor, appendage, Ig-like subdomain superfamily	-	15031		0.146525	protein transport
TRINITY_DN612_c0_g1_i1	SUPERFAMILY	SSF49348	Clathrin adaptor appendage domain	IPR013041	Clathrin adaptor, appendage, Ig-like subdomain superfamily	-	16192		0.146525	vesicle-mediated transport
TRINITY_DN612_c0_g1_i1	SUPERFAMILY	SSF49348	Clathrin adaptor appendage domain	IPR013041	Clathrin adaptor, appendage, Ig-like subdomain superfamily	-	6886		0.146525	intracellular protein transport
TRINITY_DN612_c0_g1_i1	Pfam	PF09066	Beta2-adaptin appendage, C-terminal sub-domain	IPR015151	Beta-adaptin appendage, C-terminal subdomain	GO:0006886|GO:0016192|GO:0030131	15031		0.146525	protein transport
TRINITY_DN612_c0_g1_i1	Pfam	PF09066	Beta2-adaptin appendage, C-terminal sub-domain	IPR015151	Beta-adaptin appendage, C-terminal subdomain	GO:0006886|GO:0016192|GO:0030131	16192		0.146525	vesicle-mediated transport
TRINITY_DN612_c0_g1_i1	Pfam	PF09066	Beta2-adaptin appendage, C-terminal sub-domain	IPR015151	Beta-adaptin appendage, C-terminal subdomain	GO:0006886|GO:0016192|GO:0030131	6886		0.146525	intracellular protein transport
TRINITY_DN612_c0_g1_i1	SMART	SM00809	alpha_adaptinc2	IPR008152	Clathrin adaptor, alpha/beta/gamma-adaptin, appendage, Ig-like subdomain	GO:0006886|GO:0016192	15031		0.146525	protein transport
TRINITY_DN612_c0_g1_i1	SMART	SM00809	alpha_adaptinc2	IPR008152	Clathrin adaptor, alpha/beta/gamma-adaptin, appendage, Ig-like subdomain	GO:0006886|GO:0016192	16192		0.146525	vesicle-mediated transport
TRINITY_DN612_c0_g1_i1	SMART	SM00809	alpha_adaptinc2	IPR008152	Clathrin adaptor, alpha/beta/gamma-adaptin, appendage, Ig-like subdomain	GO:0006886|GO:0016192	6886		0.146525	intracellular protein transport
TRINITY_DN612_c0_g1_i1	Pfam	PF01602	Adaptin N terminal region	IPR002553	Clathrin/coatomer adaptor, adaptin-like, N-terminal	GO:0006886|GO:0016192|GO:0030117	15031		0.146525	protein transport
TRINITY_DN612_c0_g1_i1	Pfam	PF01602	Adaptin N terminal region	IPR002553	Clathrin/coatomer adaptor, adaptin-like, N-terminal	GO:0006886|GO:0016192|GO:0030117	16192		0.146525	vesicle-mediated transport
TRINITY_DN612_c0_g1_i1	Pfam	PF01602	Adaptin N terminal region	IPR002553	Clathrin/coatomer adaptor, adaptin-like, N-terminal	GO:0006886|GO:0016192|GO:0030117	6886		0.146525	intracellular protein transport
TRINITY_DN612_c0_g1_i1	PIRSF	PIRSF002291	Beta_adaptin	IPR016342	AP-1/2/4 complex subunit beta	GO:0015031|GO:0030276	15031		0.146525	protein transport
TRINITY_DN612_c0_g1_i1	PIRSF	PIRSF002291	Beta_adaptin	IPR016342	AP-1/2/4 complex subunit beta	GO:0015031|GO:0030276	16192		0.146525	vesicle-mediated transport
TRINITY_DN612_c0_g1_i1	PIRSF	PIRSF002291	Beta_adaptin	IPR016342	AP-1/2/4 complex subunit beta	GO:0015031|GO:0030276	6886		0.146525	intracellular protein transport
TRINITY_DN612_c0_g1_i1	SUPERFAMILY	SSF48371	ARM repeat	IPR016024	Armadillo-type fold	-	15031		0.146525	protein transport
TRINITY_DN612_c0_g1_i1	SUPERFAMILY	SSF48371	ARM repeat	IPR016024	Armadillo-type fold	-	16192		0.146525	vesicle-mediated transport
TRINITY_DN612_c0_g1_i1	SUPERFAMILY	SSF48371	ARM repeat	IPR016024	Armadillo-type fold	-	6886		0.146525	intracellular protein transport
TRINITY_DN612_c0_g1_i1	Pfam	PF02883	Adaptin C-terminal domain	IPR008152	Clathrin adaptor, alpha/beta/gamma-adaptin, appendage, Ig-like subdomain	GO:0006886|GO:0016192	15031		0.146525	protein transport
TRINITY_DN612_c0_g1_i1	Pfam	PF02883	Adaptin C-terminal domain	IPR008152	Clathrin adaptor, alpha/beta/gamma-adaptin, appendage, Ig-like subdomain	GO:0006886|GO:0016192	16192		0.146525	vesicle-mediated transport
TRINITY_DN612_c0_g1_i1	Pfam	PF02883	Adaptin C-terminal domain	IPR008152	Clathrin adaptor, alpha/beta/gamma-adaptin, appendage, Ig-like subdomain	GO:0006886|GO:0016192	6886		0.146525	intracellular protein transport
TRINITY_DN9060_c0_g1_i2	MobiDBLite	mobidb-lite	consensus disorder prediction	-	-		34440		2.23454	lipid oxidation
TRINITY_DN9060_c0_g1_i2	PANTHER	PTHR11771	LIPOXYGENASE	IPR000907	Lipoxygenase	GO:0016702|GO:0034440|GO:0046872	34440		2.23454	lipid oxidation
TRINITY_DN9060_c0_g1_i2	Pfam	PF00305	Lipoxygenase	IPR013819	Lipoxygenase, C-terminal	GO:0016702|GO:0046872	34440		2.23454	lipid oxidation
TRINITY_DN9060_c0_g1_i2	SUPERFAMILY	SSF48484	Lipoxigenase	IPR036226	Lipoxigenase, C-terminal domain superfamily	-	34440		2.23454	lipid oxidation
TRINITY_DN9060_c0_g1_i2	Gene3D	G3DSA:1.20.245.10	-	-	-		34440		2.23454	lipid oxidation
TRINITY_DN9060_c0_g1_i2	Gene3D	G3DSA:3.10.450.60	-	-	-		34440		2.23454	lipid oxidation
TRINITY_DN9060_c0_g1_i2	PRINTS	PR00468	Plant lipoxygenase signature	IPR001246	Lipoxygenase, plant	GO:0016491	34440		2.23454	lipid oxidation
TRINITY_DN9060_c0_g1_i2	PRINTS	PR00087	Lipoxygenase signature	IPR013819	Lipoxygenase, C-terminal	GO:0016702|GO:0046872	34440		2.23454	lipid oxidation
TRINITY_DN212_c1_g1_i1	Gene3D	G3DSA:3.30.930.10	Bira Bifunctional Protein; Domain 2	IPR045864	Class II Aminoacyl-tRNA synthetase/Biotinyl protein ligase (BPL) and lipoyl protein ligase (LPL)	-	6419		0.0976017	alanyl-tRNA aminoacylation
TRINITY_DN212_c1_g1_i1	PANTHER	PTHR11777	ALANYL-TRNA SYNTHETASE	-	-		6419		0.0976017	alanyl-tRNA aminoacylation
TRINITY_DN212_c1_g1_i1	SUPERFAMILY	SSF55681	Class II aaRS and biotin synthetases	IPR045864	Class II Aminoacyl-tRNA synthetase/Biotinyl protein ligase (BPL) and lipoyl protein ligase (LPL)	-	6419		0.0976017	alanyl-tRNA aminoacylation
TRINITY_DN212_c1_g1_i1	Pfam	PF01411	tRNA synthetases class II (A)	IPR018164	Alanyl-tRNA synthetase, class IIc, N-terminal	GO:0000166|GO:0004813|GO:0005524|GO:0006419	6419		0.0976017	alanyl-tRNA aminoacylation
TRINITY_DN352_c0_g1_i2	SMART	SM00946	ProRS_C_1_2	IPR016061	Proline-tRNA ligase, class II, C-terminal	GO:0000166|GO:0004827|GO:0005524|GO:0005737|GO:0006433	6418		0.417523	tRNA aminoacylation for protein translation
TRINITY_DN352_c0_g1_i2	NCBIfam	TIGR00408	proline--tRNA ligase	IPR004499	Proline-tRNA ligase, class IIa, archaeal-type	GO:0004827|GO:0005524|GO:0005737|GO:0006433	6418		0.417523	tRNA aminoacylation for protein translation
TRINITY_DN352_c0_g1_i2	Gene3D	G3DSA:3.30.110.30	-	IPR017449	Prolyl-tRNA synthetase, class II	GO:0000166|GO:0004827|GO:0005524|GO:0005737|GO:0006433	6418		0.417523	tRNA aminoacylation for protein translation
TRINITY_DN352_c0_g1_i2	SUPERFAMILY	SSF52954	Class II aaRS ABD-related	-	-		6418		0.417523	tRNA aminoacylation for protein translation
TRINITY_DN352_c0_g1_i2	CDD	cd00778	ProRS_core_arch_euk	IPR033721	Prolyl-tRNA synthetase, catalytic domain	-	6418		0.417523	tRNA aminoacylation for protein translation
TRINITY_DN352_c0_g1_i2	Pfam	PF09180	Prolyl-tRNA synthetase, C-terminal	IPR016061	Proline-tRNA ligase, class II, C-terminal	GO:0000166|GO:0004827|GO:0005524|GO:0005737|GO:0006433	6418		0.417523	tRNA aminoacylation for protein translation
TRINITY_DN352_c0_g1_i2	Gene3D	G3DSA:3.40.50.800	-	IPR036621	Anticodon-binding domain superfamily	-	6418		0.417523	tRNA aminoacylation for protein translation
TRINITY_DN352_c0_g1_i2	Pfam	PF00587	tRNA synthetase class II core domain (G, H, P, S and T)	IPR002314	Aminoacyl-tRNA synthetase, class II (G/ P/ S/T)	GO:0000166|GO:0004812|GO:0005524|GO:0006418	6418		0.417523	tRNA aminoacylation for protein translation
TRINITY_DN352_c0_g1_i2	Pfam	PF03129	Anticodon binding domain	IPR004154	Anticodon-binding	-	6418		0.417523	tRNA aminoacylation for protein translation
TRINITY_DN352_c0_g1_i2	PANTHER	PTHR43382	PROLYL-TRNA SYNTHETASE	IPR004499	Proline-tRNA ligase, class IIa, archaeal-type	GO:0004827|GO:0005524|GO:0005737|GO:0006433	6418		0.417523	tRNA aminoacylation for protein translation
TRINITY_DN352_c0_g1_i2	SUPERFAMILY	SSF64586	C-terminal domain of ProRS	IPR017449	Prolyl-tRNA synthetase, class II	GO:0000166|GO:0004827|GO:0005524|GO:0005737|GO:0006433	6418		0.417523	tRNA aminoacylation for protein translation
TRINITY_DN352_c0_g1_i2	CDD	cd00862	ProRS_anticodon_zinc	-	-		6418		0.417523	tRNA aminoacylation for protein translation
TRINITY_DN352_c0_g1_i2	PRINTS	PR01046	Prolyl-tRNA synthetase signature	IPR002316	Proline-tRNA ligase, class IIa	GO:0004827|GO:0005524|GO:0005737|GO:0006433	6418		0.417523	tRNA aminoacylation for protein translation
TRINITY_DN352_c0_g1_i2	Gene3D	G3DSA:3.30.930.10	Bira Bifunctional Protein; Domain 2	IPR045864	Class II Aminoacyl-tRNA synthetase/Biotinyl protein ligase (BPL) and lipoyl protein ligase (LPL)	-	6418		0.417523	tRNA aminoacylation for protein translation
TRINITY_DN352_c0_g1_i2	SUPERFAMILY	SSF55681	Class II aaRS and biotin synthetases	IPR045864	Class II Aminoacyl-tRNA synthetase/Biotinyl protein ligase (BPL) and lipoyl protein ligase (LPL)	-	6418		0.417523	tRNA aminoacylation for protein translation
TRINITY_DN352_c0_g1_i4	SMART	SM00946	ProRS_C_1_2	IPR016061	Proline-tRNA ligase, class II, C-terminal	GO:0000166|GO:0004827|GO:0005524|GO:0005737|GO:0006433	6418		0.49223	tRNA aminoacylation for protein translation
TRINITY_DN352_c0_g1_i4	NCBIfam	TIGR00408	proline--tRNA ligase	IPR004499	Proline-tRNA ligase, class IIa, archaeal-type	GO:0004827|GO:0005524|GO:0005737|GO:0006433	6418		0.49223	tRNA aminoacylation for protein translation
TRINITY_DN352_c0_g1_i4	Gene3D	G3DSA:3.30.110.30	-	IPR017449	Prolyl-tRNA synthetase, class II	GO:0000166|GO:0004827|GO:0005524|GO:0005737|GO:0006433	6418		0.49223	tRNA aminoacylation for protein translation
TRINITY_DN352_c0_g1_i4	SUPERFAMILY	SSF52954	Class II aaRS ABD-related	-	-		6418		0.49223	tRNA aminoacylation for protein translation
TRINITY_DN352_c0_g1_i4	CDD	cd00778	ProRS_core_arch_euk	IPR033721	Prolyl-tRNA synthetase, catalytic domain	-	6418		0.49223	tRNA aminoacylation for protein translation
TRINITY_DN352_c0_g1_i4	Pfam	PF09180	Prolyl-tRNA synthetase, C-terminal	IPR016061	Proline-tRNA ligase, class II, C-terminal	GO:0000166|GO:0004827|GO:0005524|GO:0005737|GO:0006433	6418		0.49223	tRNA aminoacylation for protein translation
TRINITY_DN352_c0_g1_i4	Gene3D	G3DSA:3.40.50.800	-	IPR036621	Anticodon-binding domain superfamily	-	6418		0.49223	tRNA aminoacylation for protein translation
TRINITY_DN352_c0_g1_i4	Pfam	PF00587	tRNA synthetase class II core domain (G, H, P, S and T)	IPR002314	Aminoacyl-tRNA synthetase, class II (G/ P/ S/T)	GO:0000166|GO:0004812|GO:0005524|GO:0006418	6418		0.49223	tRNA aminoacylation for protein translation
TRINITY_DN352_c0_g1_i4	Pfam	PF03129	Anticodon binding domain	IPR004154	Anticodon-binding	-	6418		0.49223	tRNA aminoacylation for protein translation
TRINITY_DN352_c0_g1_i4	PANTHER	PTHR43382	PROLYL-TRNA SYNTHETASE	IPR004499	Proline-tRNA ligase, class IIa, archaeal-type	GO:0004827|GO:0005524|GO:0005737|GO:0006433	6418		0.49223	tRNA aminoacylation for protein translation
TRINITY_DN352_c0_g1_i4	SUPERFAMILY	SSF64586	C-terminal domain of ProRS	IPR017449	Prolyl-tRNA synthetase, class II	GO:0000166|GO:0004827|GO:0005524|GO:0005737|GO:0006433	6418		0.49223	tRNA aminoacylation for protein translation
TRINITY_DN352_c0_g1_i4	CDD	cd00862	ProRS_anticodon_zinc	-	-		6418		0.49223	tRNA aminoacylation for protein translation
TRINITY_DN352_c0_g1_i4	PRINTS	PR01046	Prolyl-tRNA synthetase signature	IPR002316	Proline-tRNA ligase, class IIa	GO:0004827|GO:0005524|GO:0005737|GO:0006433	6418		0.49223	tRNA aminoacylation for protein translation
TRINITY_DN352_c0_g1_i4	Gene3D	G3DSA:3.30.930.10	Bira Bifunctional Protein; Domain 2	IPR045864	Class II Aminoacyl-tRNA synthetase/Biotinyl protein ligase (BPL) and lipoyl protein ligase (LPL)	-	6418		0.49223	tRNA aminoacylation for protein translation
TRINITY_DN352_c0_g1_i4	SUPERFAMILY	SSF55681	Class II aaRS and biotin synthetases	IPR045864	Class II Aminoacyl-tRNA synthetase/Biotinyl protein ligase (BPL) and lipoyl protein ligase (LPL)	-	6418		0.49223	tRNA aminoacylation for protein translation
TRINITY_DN1797_c0_g1_i1	PANTHER	PTHR43571	NADP-SPECIFIC GLUTAMATE DEHYDROGENASE 1-RELATED	-	-		6520	0.471253	0.471253	amino acid metabolic process
TRINITY_DN1797_c0_g1_i1	Gene3D	G3DSA:1.10.285.10	Glutamate Dehydrogenase, chain A, domain 3	-	-		6520	0.471253	0.471253	amino acid metabolic process
TRINITY_DN1797_c0_g1_i1	PRINTS	PR00082	Glutamate/leucine/phenylalanine/valine dehydrogenase signature	IPR006095	Glutamate/phenylalanine/leucine/valine/L-tryptophan dehydrogenase	GO:0006520|GO:0016491	6520	0.471253	0.471253	amino acid metabolic process
TRINITY_DN1797_c0_g1_i1	Gene3D	G3DSA:3.40.50.720	-	-	-		6520	0.471253	0.471253	amino acid metabolic process
TRINITY_DN1797_c0_g1_i1	SUPERFAMILY	SSF51735	NAD(P)-binding Rossmann-fold domains	IPR036291	NAD(P)-binding domain superfamily	-	6520	0.471253	0.471253	amino acid metabolic process
TRINITY_DN1797_c0_g1_i1	SMART	SM00839	ELFV_dehydrog_3	IPR006096	Glutamate/phenylalanine/leucine/valine/L-tryptophan dehydrogenase, C-terminal	GO:0006520|GO:0016491	6520	0.471253	0.471253	amino acid metabolic process
TRINITY_DN1797_c0_g1_i1	Pfam	PF00208	Glutamate/Leucine/Phenylalanine/Valine dehydrogenase	IPR006096	Glutamate/phenylalanine/leucine/valine/L-tryptophan dehydrogenase, C-terminal	GO:0006520|GO:0016491	6520	0.471253	0.471253	amino acid metabolic process
TRINITY_DN1797_c0_g1_i1	Gene3D	G3DSA:3.40.50.10860	Leucine Dehydrogenase, chain A, domain 1	-	-		6520	0.471253	0.471253	amino acid metabolic process
TRINITY_DN1797_c0_g1_i1	Pfam	PF02812	Glu/Leu/Phe/Val dehydrogenase, dimerisation domain	IPR006097	Glutamate/phenylalanine/leucine/valine/L-tryptophan dehydrogenase, dimerisation domain	GO:0006520|GO:0016491	6520	0.471253	0.471253	amino acid metabolic process
TRINITY_DN1797_c0_g1_i1	SUPERFAMILY	SSF53223	Aminoacid dehydrogenase-like, N-terminal domain	IPR046346	Aminoacid dehydrogenase-like, N-terminal domain superfamily	-	6520	0.471253	0.471253	amino acid metabolic process
TRINITY_DN1797_c0_g1_i1	PIRSF	PIRSF000185	Glu_DH	IPR014362	Glutamate dehydrogenase	GO:0016639	6520	0.471253	0.471253	amino acid metabolic process
TRINITY_DN3032_c0_g1_i3	PANTHER	PTHR47634	PROTEIN KINASE DOMAIN-CONTAINING PROTEIN-RELATED	-	-		6468	2.06994		protein phosphorylation
TRINITY_DN3032_c0_g1_i3	SMART	SM00220	serkin_6	IPR000719	Protein kinase domain	GO:0004672|GO:0005524|GO:0006468	6468	2.06994		protein phosphorylation
TRINITY_DN3032_c0_g1_i3	Pfam	PF00069	Protein kinase domain	IPR000719	Protein kinase domain	GO:0004672|GO:0005524|GO:0006468	6468	2.06994		protein phosphorylation
TRINITY_DN3032_c0_g1_i3	Gene3D	G3DSA:1.10.510.10	Transferase(Phosphotransferase) domain 1	-	-		6468	2.06994		protein phosphorylation
TRINITY_DN3032_c0_g1_i3	CDD	cd14136	STKc_SRPK	-	-		6468	2.06994		protein phosphorylation
TRINITY_DN3032_c0_g1_i3	MobiDBLite	mobidb-lite	consensus disorder prediction	-	-		6468	2.06994		protein phosphorylation
TRINITY_DN3032_c0_g1_i3	Gene3D	G3DSA:3.30.200.20	Phosphorylase Kinase; domain 1	-	-		6468	2.06994		protein phosphorylation
TRINITY_DN3032_c0_g1_i3	SUPERFAMILY	SSF56112	Protein kinase-like (PK-like)	IPR011009	Protein kinase-like domain superfamily	-	6468	2.06994		protein phosphorylation
TRINITY_DN1709_c0_g1_i6	Gene3D	G3DSA:3.40.50.620	HUPs	IPR014729	Rossmann-like alpha/beta/alpha sandwich fold	-	30244		0.135754	cellulose biosynthetic process
TRINITY_DN1709_c0_g1_i6	Pfam	PF00764	Arginosuccinate synthase	IPR001518	Argininosuccinate synthase	GO:0004055|GO:0005524|GO:0006526	30244		0.135754	cellulose biosynthetic process
TRINITY_DN1709_c0_g1_i6	SUPERFAMILY	SSF69864	Argininosuccinate synthetase, C-terminal domain	IPR024074	Argininosuccinate synthetase, catalytic/multimerisation domain body	GO:0004055	30244		0.135754	cellulose biosynthetic process
TRINITY_DN1709_c0_g1_i6	Gene3D	G3DSA:1.20.5.470	Single helix bin	-	-		30244		0.135754	cellulose biosynthetic process
TRINITY_DN1709_c0_g1_i6	CDD	cd01999	Argininosuccinate_Synthase	IPR023434	Argininosuccinate synthase, type 1 subfamily	GO:0004055	30244		0.135754	cellulose biosynthetic process
TRINITY_DN1709_c0_g1_i6	NCBIfam	TIGR00032	argininosuccinate synthase	IPR001518	Argininosuccinate synthase	GO:0004055|GO:0005524|GO:0006526	30244		0.135754	cellulose biosynthetic process
TRINITY_DN1709_c0_g1_i6	PANTHER	PTHR11587	ARGININOSUCCINATE SYNTHASE	IPR001518	Argininosuccinate synthase	GO:0004055|GO:0005524|GO:0006526	30244		0.135754	cellulose biosynthetic process
TRINITY_DN1709_c0_g1_i6	SUPERFAMILY	SSF52402	Adenine nucleotide alpha hydrolases-like	-	-		30244		0.135754	cellulose biosynthetic process
TRINITY_DN1709_c0_g1_i6	Gene3D	G3DSA:3.90.1260.10	Argininosuccinate synthetase, chain A, domain 2	IPR024074	Argininosuccinate synthetase, catalytic/multimerisation domain body	GO:0004055	30244		0.135754	cellulose biosynthetic process
TRINITY_DN1709_c0_g1_i6	Gene3D	G3DSA:3.90.550.10	Spore Coat Polysaccharide Biosynthesis Protein SpsA; Chain A	IPR029044	Nucleotide-diphospho-sugar transferases	-	30244		0.135754	cellulose biosynthetic process
TRINITY_DN1709_c0_g1_i6	Pfam	PF03552	Cellulose synthase	IPR005150	Cellulose synthase	GO:0016020|GO:0016760|GO:0030244	30244		0.135754	cellulose biosynthetic process
TRINITY_DN1709_c0_g1_i6	PANTHER	PTHR13301	X-BOX TRANSCRIPTION FACTOR-RELATED	-	-		30244		0.135754	cellulose biosynthetic process
TRINITY_DN1709_c0_g1_i6	MobiDBLite	mobidb-lite	consensus disorder prediction	-	-		30244		0.135754	cellulose biosynthetic process
TRINITY_DN1880_c0_g1_i2	PANTHER	PTHR33399	OXYGEN-EVOLVING ENHANCER PROTEIN 3-1, CHLOROPLASTIC	IPR008797	Oxygen-evolving enhancer protein 3	GO:0005509|GO:0009523|GO:0009654|GO:0015979|GO:0019898	15979		0.374558	photosynthesis
TRINITY_DN1880_c0_g1_i2	Gene3D	G3DSA:1.20.120.290	-	IPR023222	PsbQ-like domain superfamily	-	15979		0.374558	photosynthesis
TRINITY_DN1880_c0_g1_i2	Pfam	PF05757	Oxygen evolving enhancer protein 3 (PsbQ)	IPR008797	Oxygen-evolving enhancer protein 3	GO:0005509|GO:0009523|GO:0009654|GO:0015979|GO:0019898	15979		0.374558	photosynthesis
TRINITY_DN1880_c0_g1_i2	SUPERFAMILY	SSF101112	Oxygen-evolving enhancer protein 3,	IPR023222	PsbQ-like domain superfamily	-	15979		0.374558	photosynthesis
TRINITY_DN25270_c1_g3_i1	Pfam	PF00232	Glycosyl hydrolase family 1	IPR001360	Glycoside hydrolase family 1	GO:0004553|GO:0005975	5975		0.319896	carbohydrate metabolic process
TRINITY_DN25270_c1_g3_i1	Gene3D	G3DSA:3.20.20.80	Glycosidases	-	-		5975		0.319896	carbohydrate metabolic process
TRINITY_DN25270_c1_g3_i1	PANTHER	PTHR10353	GLYCOSYL HYDROLASE	IPR001360	Glycoside hydrolase family 1	GO:0004553|GO:0005975	5975		0.319896	carbohydrate metabolic process
TRINITY_DN25270_c1_g3_i1	SUPERFAMILY	SSF51445	(Trans)glycosidases	IPR017853	Glycoside hydrolase superfamily	-	5975		0.319896	carbohydrate metabolic process
TRINITY_DN446_c2_g1_i5	MobiDBLite	mobidb-lite	consensus disorder prediction	-	-		48544		0.456884	recognition of pollen
TRINITY_DN446_c2_g1_i5	Gene3D	G3DSA:3.50.4.10	Hepatocyte Growth Factor	-	-		48544		0.456884	recognition of pollen
TRINITY_DN446_c2_g1_i5	Gene3D	G3DSA:3.30.200.20	Phosphorylase Kinase; domain 1	-	-		48544		0.456884	recognition of pollen
TRINITY_DN446_c2_g1_i5	CDD	cd01098	PAN_AP_plant	-	-		48544		0.456884	recognition of pollen
TRINITY_DN446_c2_g1_i5	PANTHER	PTHR32444	BULB-TYPE LECTIN DOMAIN-CONTAINING PROTEIN	-	-		48544		0.456884	recognition of pollen
TRINITY_DN446_c2_g1_i5	SMART	SM00473	ntp_6	IPR003609	PAN/Apple domain	-	48544		0.456884	recognition of pollen
TRINITY_DN446_c2_g1_i5	Pfam	PF08276	PAN-like domain	IPR003609	PAN/Apple domain	-	48544		0.456884	recognition of pollen
TRINITY_DN446_c2_g1_i5	SUPERFAMILY	SSF56112	Protein kinase-like (PK-like)	IPR011009	Protein kinase-like domain superfamily	-	48544		0.456884	recognition of pollen
TRINITY_DN446_c2_g1_i5	Pfam	PF00954	S-locus glycoprotein domain	IPR000858	S-locus glycoprotein domain	GO:0048544	48544		0.456884	recognition of pollen
TRINITY_DN1908_c0_g1_i5	Pfam	PF00069	Protein kinase domain	IPR000719	Protein kinase domain	GO:0004672|GO:0005524|GO:0006468	6468		0.387045	protein phosphorylation
TRINITY_DN1908_c0_g1_i5	SUPERFAMILY	SSF52058	L domain-like	-	-		6468		0.387045	protein phosphorylation
TRINITY_DN1908_c0_g1_i5	SMART	SM00220	serkin_6	IPR000719	Protein kinase domain	GO:0004672|GO:0005524|GO:0006468	6468		0.387045	protein phosphorylation
TRINITY_DN1908_c0_g1_i5	Pfam	PF13855	Leucine rich repeat	IPR001611	Leucine-rich repeat	GO:0005515	6468		0.387045	protein phosphorylation
TRINITY_DN1908_c0_g1_i5	Gene3D	G3DSA:1.10.510.10	Transferase(Phosphotransferase) domain 1	-	-		6468		0.387045	protein phosphorylation
TRINITY_DN1908_c0_g1_i5	SUPERFAMILY	SSF56112	Protein kinase-like (PK-like)	IPR011009	Protein kinase-like domain superfamily	-	6468		0.387045	protein phosphorylation
TRINITY_DN1908_c0_g1_i5	Gene3D	G3DSA:3.80.10.10	Ribonuclease Inhibitor	IPR032675	Leucine-rich repeat domain superfamily	-	6468		0.387045	protein phosphorylation
TRINITY_DN1908_c0_g1_i5	Pfam	PF08263	Leucine rich repeat N-terminal domain	IPR013210	Leucine-rich repeat-containing N-terminal, plant-type	-	6468		0.387045	protein phosphorylation
TRINITY_DN1908_c0_g1_i5	Gene3D	G3DSA:3.30.200.20	Phosphorylase Kinase; domain 1	-	-		6468		0.387045	protein phosphorylation
TRINITY_DN1908_c0_g1_i5	PRINTS	PR00019	Leucine-rich repeat signature	-	-		6468		0.387045	protein phosphorylation
TRINITY_DN1908_c0_g1_i5	SMART	SM00369	LRR_typ_2	IPR003591	Leucine-rich repeat, typical subtype	-	6468		0.387045	protein phosphorylation
TRINITY_DN1908_c0_g1_i5	CDD	cd14066	STKc_IRAK	-	-		6468		0.387045	protein phosphorylation
TRINITY_DN1908_c0_g1_i5	PANTHER	PTHR27000	LEUCINE-RICH REPEAT RECEPTOR-LIKE PROTEIN KINASE FAMILY PROTEIN-RELATED	-	-		6468		0.387045	protein phosphorylation
TRINITY_DN2573_c0_g1_i2	SUPERFAMILY	SSF48371	ARM repeat	IPR016024	Armadillo-type fold	-	16192		0.0498942	vesicle-mediated transport
TRINITY_DN2573_c0_g1_i2	SUPERFAMILY	SSF48371	ARM repeat	IPR016024	Armadillo-type fold	-	6886		0.0498942	intracellular protein transport
TRINITY_DN2573_c0_g1_i2	Pfam	PF00637	Region in Clathrin and VPS	IPR000547	Clathrin, heavy chain/VPS, 7-fold repeat	GO:0006886|GO:0016192	16192		0.0498942	vesicle-mediated transport
TRINITY_DN2573_c0_g1_i2	Pfam	PF00637	Region in Clathrin and VPS	IPR000547	Clathrin, heavy chain/VPS, 7-fold repeat	GO:0006886|GO:0016192	6886		0.0498942	intracellular protein transport
TRINITY_DN10125_c0_g2_i1	MobiDBLite	mobidb-lite	consensus disorder prediction	-	-		9058	2.38608		biosynthetic process
TRINITY_DN10125_c0_g2_i1	Gene3D	G3DSA:3.40.47.10	-	IPR016039	Thiolase-like	GO:0016746	9058	2.38608		biosynthetic process
TRINITY_DN10125_c0_g2_i1	SUPERFAMILY	SSF53901	Thiolase-like	IPR016039	Thiolase-like	GO:0016746	9058	2.38608		biosynthetic process
TRINITY_DN10125_c0_g2_i1	CDD	cd00831	CHS_like	-	-		9058	2.38608		biosynthetic process
TRINITY_DN10125_c0_g2_i1	Pfam	PF00195	Chalcone and stilbene synthases, N-terminal domain	IPR001099	Chalcone/stilbene synthase, N-terminal	-	9058	2.38608		biosynthetic process
TRINITY_DN10125_c0_g2_i1	PANTHER	PTHR11877	HYDROXYMETHYLGLUTARYL-COA SYNTHASE	IPR011141	Polyketide synthase, type III	GO:0009058|GO:0016747	9058	2.38608		biosynthetic process
TRINITY_DN10125_c0_g2_i1	Pfam	PF02797	Chalcone and stilbene synthases, C-terminal domain	IPR012328	Chalcone/stilbene synthase, C-terminal	-	9058	2.38608		biosynthetic process
TRINITY_DN699_c0_g1_i7	MobiDBLite	mobidb-lite	consensus disorder prediction	-	-		6468		0.322914	protein phosphorylation
TRINITY_DN699_c0_g1_i7	Pfam	PF00069	Protein kinase domain	IPR000719	Protein kinase domain	GO:0004672|GO:0005524|GO:0006468	6468		0.322914	protein phosphorylation
TRINITY_DN699_c0_g1_i7	Gene3D	G3DSA:1.10.510.10	Transferase(Phosphotransferase) domain 1	-	-		6468		0.322914	protein phosphorylation
TRINITY_DN699_c0_g1_i7	PIRSF	PIRSF000654	ILK	-	-		6468		0.322914	protein phosphorylation
TRINITY_DN699_c0_g1_i7	SUPERFAMILY	SSF56112	Protein kinase-like (PK-like)	IPR011009	Protein kinase-like domain superfamily	-	6468		0.322914	protein phosphorylation
TRINITY_DN699_c0_g1_i7	PANTHER	PTHR45621	OS01G0588500 PROTEIN-RELATED	-	-		6468		0.322914	protein phosphorylation
TRINITY_DN1451_c0_g1_i7	MobiDBLite	mobidb-lite	consensus disorder prediction	-	-		6096	2.87528		glycolytic process
TRINITY_DN1451_c0_g1_i7	Pfam	PF00365	Phosphofructokinase	IPR000023	Phosphofructokinase domain	GO:0003872|GO:0006096	6096	2.87528		glycolytic process
TRINITY_DN1451_c0_g1_i7	Gene3D	G3DSA:3.40.50.450	-	-	-		6096	2.87528		glycolytic process
TRINITY_DN1451_c0_g1_i7	SUPERFAMILY	SSF53784	Phosphofructokinase	IPR035966	Phosphofructokinase superfamily	GO:0003872|GO:0006096	6096	2.87528		glycolytic process
TRINITY_DN1451_c0_g1_i7	PIRSF	PIRSF000534	ATP_PFK_TP0108	IPR012004	Pyrophosphate-dependent phosphofructokinase TP0108-type	GO:0003872|GO:0005524|GO:0006096	6096	2.87528		glycolytic process
TRINITY_DN1451_c0_g1_i7	PANTHER	PTHR45770	ATP-DEPENDENT 6-PHOSPHOFRUCTOKINASE 1	-	-		6096	2.87528		glycolytic process
TRINITY_DN1451_c0_g1_i7	PRINTS	PR00476	ATP-dependent phosphofructokinase family signature	IPR022953	ATP-dependent 6-phosphofructokinase	GO:0003872|GO:0006002|GO:0006096	6096	2.87528		glycolytic process
TRINITY_DN25044_c1_g2_i1	Pfam	PF07714	Protein tyrosine and serine/threonine kinase	IPR001245	Serine-threonine/tyrosine-protein kinase, catalytic domain	GO:0004672|GO:0006468	6468		2.55859	protein phosphorylation
TRINITY_DN25044_c1_g2_i1	PANTHER	PTHR23257	SERINE-THREONINE PROTEIN KINASE	-	-		6468		2.55859	protein phosphorylation
TRINITY_DN25044_c1_g2_i1	SUPERFAMILY	SSF56112	Protein kinase-like (PK-like)	IPR011009	Protein kinase-like domain superfamily	-	6468		2.55859	protein phosphorylation
TRINITY_DN25044_c1_g2_i1	Gene3D	G3DSA:1.10.510.10	Transferase(Phosphotransferase) domain 1	-	-		6468		2.55859	protein phosphorylation
TRINITY_DN109411_c0_g1_i1	PANTHER	PTHR46267	SINGLE MYB HISTONE 4	IPR044597	Single myb histone 1-6	GO:0003691	6334	0.482423	0.482423	nucleosome assembly
TRINITY_DN109411_c0_g1_i1	Gene3D	G3DSA:1.10.10.10	-	IPR036388	Winged helix-like DNA-binding domain superfamily	-	6334	0.482423	0.482423	nucleosome assembly
TRINITY_DN109411_c0_g1_i1	SUPERFAMILY	SSF46785	Winged helix DNA-binding domain	IPR036390	Winged helix DNA-binding domain superfamily	-	6334	0.482423	0.482423	nucleosome assembly
TRINITY_DN109411_c0_g1_i1	SMART	SM00526	h15plus2	IPR005818	Linker histone H1/H5, domain H15	GO:0000786|GO:0003677|GO:0006334	6334	0.482423	0.482423	nucleosome assembly
TRINITY_DN109411_c0_g1_i1	Pfam	PF00538	linker histone H1 and H5 family	IPR005818	Linker histone H1/H5, domain H15	GO:0000786|GO:0003677|GO:0006334	6334	0.482423	0.482423	nucleosome assembly
TRINITY_DN2951_c0_g1_i2	MobiDBLite	mobidb-lite	consensus disorder prediction	-	-		5975	0.289176	0.19285	carbohydrate metabolic process
TRINITY_DN2951_c0_g1_i2	PRINTS	PR01958	Sedoheptulose-1,7-bisphosphatase family signature	IPR023079	Sedoheptulose-1,7-bisphosphatase	GO:0005975|GO:0016791	5975	0.289176	0.19285	carbohydrate metabolic process
TRINITY_DN2951_c0_g1_i2	Pfam	PF18913	Fructose-1-6-bisphosphatase, C-terminal domain	IPR044015	Fructose-1-6-bisphosphatase class 1, C-terminal	-	5975	0.289176	0.19285	carbohydrate metabolic process
TRINITY_DN2951_c0_g1_i2	PANTHER	PTHR11556	FRUCTOSE-1,6-BISPHOSPHATASE-RELATED	IPR000146	Fructose-1,6-bisphosphatase class 1	GO:0005975|GO:0016791	5975	0.289176	0.19285	carbohydrate metabolic process
TRINITY_DN2951_c0_g1_i2	Gene3D	G3DSA:3.40.190.80	-	-	-		5975	0.289176	0.19285	carbohydrate metabolic process
TRINITY_DN2951_c0_g1_i2	SUPERFAMILY	SSF56655	Carbohydrate phosphatase	-	-		5975	0.289176	0.19285	carbohydrate metabolic process
TRINITY_DN23348_c0_g1_i1	Gene3D	G3DSA:3.30.450.40	-	IPR029016	GAF-like domain superfamily	-	9723		2.68064	response to ethylene
TRINITY_DN23348_c0_g1_i1	SMART	SM00065	gaf_1	IPR003018	GAF domain	GO:0005515	9723		2.68064	response to ethylene
TRINITY_DN23348_c0_g1_i1	SUPERFAMILY	SSF55874	ATPase domain of HSP90 chaperone/DNA topoisomerase II/histidine kinase	IPR036890	Histidine kinase/HSP90-like ATPase superfamily	-	9723		2.68064	response to ethylene
TRINITY_DN23348_c0_g1_i1	SUPERFAMILY	SSF52172	CheY-like	IPR011006	CheY-like superfamily	-	9723		2.68064	response to ethylene
TRINITY_DN23348_c0_g1_i1	Pfam	PF01590	GAF domain	IPR003018	GAF domain	GO:0005515	9723		2.68064	response to ethylene
TRINITY_DN23348_c0_g1_i1	Gene3D	G3DSA:1.10.287.130	-	-	-		9723		2.68064	response to ethylene
TRINITY_DN23348_c0_g1_i1	SMART	SM00448	REC_2	IPR001789	Signal transduction response regulator, receiver domain	GO:0000160	9723		2.68064	response to ethylene
TRINITY_DN23348_c0_g1_i1	Pfam	PF00072	Response regulator receiver domain	IPR001789	Signal transduction response regulator, receiver domain	GO:0000160	9723		2.68064	response to ethylene
TRINITY_DN23348_c0_g1_i1	CDD	cd19933	REC_ETR-like	-	-		9723		2.68064	response to ethylene
TRINITY_DN23348_c0_g1_i1	Gene3D	G3DSA:3.40.50.2300	-	-	-		9723		2.68064	response to ethylene
TRINITY_DN23348_c0_g1_i1	SUPERFAMILY	SSF47384	Homodimeric domain of signal transducing histidine kinase	IPR036097	Signal transduction histidine kinase, dimerisation/phosphoacceptor domain superfamily	GO:0000155|GO:0007165	9723		2.68064	response to ethylene
TRINITY_DN23348_c0_g1_i1	SUPERFAMILY	SSF55781	GAF domain-like	-	-		9723		2.68064	response to ethylene
TRINITY_DN23348_c0_g1_i1	CDD	cd00082	HisKA	IPR003661	Signal transduction histidine kinase, dimerisation/phosphoacceptor domain	GO:0000155|GO:0007165	9723		2.68064	response to ethylene
TRINITY_DN23348_c0_g1_i1	Coils	Coil	Coil	-	-		9723		2.68064	response to ethylene
TRINITY_DN23348_c0_g1_i1	PIRSF	PIRSF026389	Ethylen_sen_hybr_HK	IPR014525	Ethylene receptor	GO:0004672|GO:0005789|GO:0009723|GO:0038199|GO:0051740	9723		2.68064	response to ethylene
TRINITY_DN23348_c0_g1_i1	PANTHER	PTHR24423	TWO-COMPONENT SENSOR HISTIDINE KINASE	-	-		9723		2.68064	response to ethylene
TRINITY_DN23348_c0_g1_i1	CDD	cd16938	HATPase_ETR2_ERS2-EIN4-like	-	-		9723		2.68064	response to ethylene
TRINITY_DN23348_c0_g1_i1	Gene3D	G3DSA:3.30.565.10	-	IPR036890	Histidine kinase/HSP90-like ATPase superfamily	-	9723		2.68064	response to ethylene
TRINITY_DN23348_c0_g1_i1	MobiDBLite	mobidb-lite	consensus disorder prediction	-	-		9723		2.68064	response to ethylene
TRINITY_DN7415_c0_g1_i11	Gene3D	G3DSA:3.10.20.10	-	-	-		6412	2.38103	2.77661	translation
TRINITY_DN7415_c0_g1_i11	Pfam	PF01775	Ribosomal proteins 50S-L18Ae/60S-L20/60S-L18A	IPR023573	Ribosomal protein 50S-L18Ae/60S-L20/60S-L18A	GO:0003735|GO:0005840|GO:0006412	6412	2.38103	2.77661	translation
TRINITY_DN7415_c0_g1_i11	PIRSF	PIRSF002190	Ribosomal_L18a	IPR021138	60S ribosomal protein L18a/ L20, eukaryotes	GO:0003735|GO:0005840|GO:0006412	6412	2.38103	2.77661	translation
TRINITY_DN7415_c0_g1_i11	PANTHER	PTHR10052	60S RIBOSOMAL PROTEIN L18A	IPR028877	50S ribosomal protein L18Ae/60S ribosomal protein L20 and L18a	-	6412	2.38103	2.77661	translation
TRINITY_DN7415_c0_g1_i11	SUPERFAMILY	SSF160374	RplX-like	-	-		6412	2.38103	2.77661	translation
TRINITY_DN144_c1_g1_i6	Pfam	PF13855	Leucine rich repeat	IPR001611	Leucine-rich repeat	GO:0005515	6468		0.341715	protein phosphorylation
TRINITY_DN144_c1_g1_i6	Gene3D	G3DSA:1.10.510.10	Transferase(Phosphotransferase) domain 1	-	-		6468		0.341715	protein phosphorylation
TRINITY_DN144_c1_g1_i6	SUPERFAMILY	SSF56112	Protein kinase-like (PK-like)	IPR011009	Protein kinase-like domain superfamily	-	6468		0.341715	protein phosphorylation
TRINITY_DN144_c1_g1_i6	PANTHER	PTHR48006	LEUCINE-RICH REPEAT-CONTAINING PROTEIN DDB_G0281931-RELATED	-	-		6468		0.341715	protein phosphorylation
TRINITY_DN144_c1_g1_i6	MobiDBLite	mobidb-lite	consensus disorder prediction	-	-		6468		0.341715	protein phosphorylation
TRINITY_DN144_c1_g1_i6	SUPERFAMILY	SSF52058	L domain-like	-	-		6468		0.341715	protein phosphorylation
TRINITY_DN144_c1_g1_i6	Gene3D	G3DSA:3.80.10.10	Ribonuclease Inhibitor	IPR032675	Leucine-rich repeat domain superfamily	-	6468		0.341715	protein phosphorylation
TRINITY_DN144_c1_g1_i6	Pfam	PF07714	Protein tyrosine and serine/threonine kinase	IPR001245	Serine-threonine/tyrosine-protein kinase, catalytic domain	GO:0004672|GO:0006468	6468		0.341715	protein phosphorylation
TRINITY_DN144_c1_g1_i6	Gene3D	G3DSA:3.30.200.20	Phosphorylase Kinase; domain 1	-	-		6468		0.341715	protein phosphorylation
TRINITY_DN144_c1_g1_i6	SMART	SM00220	serkin_6	IPR000719	Protein kinase domain	GO:0004672|GO:0005524|GO:0006468	6468		0.341715	protein phosphorylation
TRINITY_DN3677_c0_g2_i8	PIRSF	PIRSF006655	DHQS_altern	IPR002812	3-dehydroquinate synthase	GO:0003856|GO:0009073|GO:0016491	9073		2.11071	aromatic amino acid family biosynthetic process
TRINITY_DN3677_c0_g2_i8	PANTHER	PTHR33563	-	IPR002812	3-dehydroquinate synthase	GO:0003856|GO:0009073|GO:0016491	9073		2.11071	aromatic amino acid family biosynthetic process
TRINITY_DN3677_c0_g2_i8	Pfam	PF01959	3-dehydroquinate synthase II	IPR002812	3-dehydroquinate synthase	GO:0003856|GO:0009073|GO:0016491	9073		2.11071	aromatic amino acid family biosynthetic process
TRINITY_DN3677_c0_g2_i8	MobiDBLite	mobidb-lite	consensus disorder prediction	-	-		9073		2.11071	aromatic amino acid family biosynthetic process
TRINITY_DN315_c0_g1_i34	Pfam	PF18777	Chromosome region maintenance or exportin repeat	IPR041123	Chromosome region maintenance repeat	-	6886	0.143235	0.143235	intracellular protein transport
TRINITY_DN315_c0_g1_i34	Gene3D	G3DSA:1.25.10.10	-	IPR011989	Armadillo-like helical	-	6886	0.143235	0.143235	intracellular protein transport
TRINITY_DN315_c0_g1_i34	SMART	SM00913	IBN_N_2	IPR001494	Importin-beta, N-terminal domain	GO:0006886|GO:0031267	6886	0.143235	0.143235	intracellular protein transport
TRINITY_DN315_c0_g1_i34	PANTHER	PTHR11223	EXPORTIN 1/5	IPR045065	Exportin-1/5	GO:0005049|GO:0006611	6886	0.143235	0.143235	intracellular protein transport
TRINITY_DN315_c0_g1_i34	Pfam	PF18784	CRM1 / Exportin repeat 2	IPR041235	Exportin-1, repeat 2	-	6886	0.143235	0.143235	intracellular protein transport
TRINITY_DN315_c0_g1_i34	Pfam	PF08389	Exportin 1-like protein	IPR013598	Exportin-1/Importin-beta-like	-	6886	0.143235	0.143235	intracellular protein transport
TRINITY_DN315_c0_g1_i34	Pfam	PF03810	Importin-beta N-terminal domain	IPR001494	Importin-beta, N-terminal domain	GO:0006886|GO:0031267	6886	0.143235	0.143235	intracellular protein transport
TRINITY_DN315_c0_g1_i34	SUPERFAMILY	SSF48371	ARM repeat	IPR016024	Armadillo-type fold	-	6886	0.143235	0.143235	intracellular protein transport
TRINITY_DN14777_c2_g1_i1	Gene3D	G3DSA:3.20.110.10	Glycoside hydrolase 38, N terminal domain	IPR027291	Glycoside hydrolase 38, N-terminal domain superfamily	-	5975		0.357152	carbohydrate metabolic process
TRINITY_DN14777_c2_g1_i1	PANTHER	PTHR11607	ALPHA-MANNOSIDASE	-	-		5975		0.357152	carbohydrate metabolic process
TRINITY_DN14777_c2_g1_i1	Pfam	PF01074	Glycosyl hydrolases family 38 N-terminal domain	IPR000602	Glycoside hydrolase family 38, N-terminal domain	GO:0004559|GO:0006013	5975		0.357152	carbohydrate metabolic process
TRINITY_DN14777_c2_g1_i1	SUPERFAMILY	SSF88713	Glycoside hydrolase/deacetylase	IPR011330	Glycoside hydrolase/deacetylase, beta/alpha-barrel	GO:0005975	5975		0.357152	carbohydrate metabolic process
TRINITY_DN14777_c2_g1_i1	MobiDBLite	mobidb-lite	consensus disorder prediction	-	-		5975		0.357152	carbohydrate metabolic process
TRINITY_DN4457_c0_g2_i19	MobiDBLite	mobidb-lite	consensus disorder prediction	-	-		5975		4.41736	carbohydrate metabolic process
TRINITY_DN4457_c0_g2_i19	Pfam	PF01532	Glycosyl hydrolase family 47	IPR001382	Glycoside hydrolase family 47	GO:0004571|GO:0005509|GO:0016020	5975		4.41736	carbohydrate metabolic process
TRINITY_DN4457_c0_g2_i19	PRINTS	PR00747	Glycosyl hydrolase family 47 signature	IPR001382	Glycoside hydrolase family 47	GO:0004571|GO:0005509|GO:0016020	5975		4.41736	carbohydrate metabolic process
TRINITY_DN4457_c0_g2_i19	PANTHER	PTHR45679	ER DEGRADATION-ENHANCING ALPHA-MANNOSIDASE-LIKE PROTEIN 2	IPR044674	ER degradation-enhancing alpha-mannosidase-like protein 1/2/3	GO:0004571|GO:1904380|GO:1904382	5975		4.41736	carbohydrate metabolic process
TRINITY_DN4457_c0_g2_i19	Gene3D	G3DSA:1.50.10.10	-	IPR012341	Six-hairpin glycosidase-like superfamily	GO:0005975	5975		4.41736	carbohydrate metabolic process
TRINITY_DN4457_c0_g2_i19	SUPERFAMILY	SSF48225	Seven-hairpin glycosidases	IPR036026	Seven-hairpin glycosidases	GO:0004571|GO:0005509|GO:0016020	5975		4.41736	carbohydrate metabolic process
TRINITY_DN25045_c1_g1_i1	MobiDBLite	mobidb-lite	consensus disorder prediction	-	-		7017	0.402303		microtubule-based process
TRINITY_DN25045_c1_g1_i1	Pfam	PF01221	Dynein light chain type 1	IPR001372	Dynein light chain, type 1/2	GO:0007017|GO:0030286	7017	0.402303		microtubule-based process
TRINITY_DN25045_c1_g1_i1	SUPERFAMILY	SSF54648	DLC	IPR037177	Dynein light chain superfamily	GO:0007017|GO:0030286	7017	0.402303		microtubule-based process
TRINITY_DN25045_c1_g1_i1	SMART	SM01375	Dynein_light_2	IPR001372	Dynein light chain, type 1/2	GO:0007017|GO:0030286	7017	0.402303		microtubule-based process
TRINITY_DN25045_c1_g1_i1	Coils	Coil	Coil	-	-		7017	0.402303		microtubule-based process
TRINITY_DN25045_c1_g1_i1	Gene3D	G3DSA:3.30.740.10	Protein Inhibitor Of Neuronal Nitric Oxide Synthase;	IPR037177	Dynein light chain superfamily	GO:0007017|GO:0030286	7017	0.402303		microtubule-based process
TRINITY_DN25045_c1_g1_i1	PANTHER	PTHR11886	DYNEIN LIGHT CHAIN	IPR001372	Dynein light chain, type 1/2	GO:0007017|GO:0030286	7017	0.402303		microtubule-based process
TRINITY_DN2009_c0_g1_i1	SUPERFAMILY	SSF55874	ATPase domain of HSP90 chaperone/DNA topoisomerase II/histidine kinase	IPR036890	Histidine kinase/HSP90-like ATPase superfamily	-	6457		0.380465	protein folding
TRINITY_DN2009_c0_g1_i1	CDD	cd16927	HATPase_Hsp90-like	IPR020575	Heat shock protein Hsp90, N-terminal	-	6457		0.380465	protein folding
TRINITY_DN2009_c0_g1_i1	SMART	SM00387	HKATPase_4	IPR003594	Histidine kinase/HSP90-like ATPase	-	6457		0.380465	protein folding
TRINITY_DN2009_c0_g1_i1	Coils	Coil	Coil	-	-		6457		0.380465	protein folding
TRINITY_DN2009_c0_g1_i1	Gene3D	G3DSA:3.30.565.10	-	IPR036890	Histidine kinase/HSP90-like ATPase superfamily	-	6457		0.380465	protein folding
TRINITY_DN2009_c0_g1_i1	PRINTS	PR00775	90kDa heat shock protein signature	IPR020575	Heat shock protein Hsp90, N-terminal	-	6457		0.380465	protein folding
TRINITY_DN2009_c0_g1_i1	PANTHER	PTHR11528	HEAT SHOCK PROTEIN 90 FAMILY MEMBER	IPR001404	Heat shock protein Hsp90 family	GO:0005524|GO:0006457|GO:0016887|GO:0051082|GO:0140662	6457		0.380465	protein folding
TRINITY_DN2009_c0_g1_i1	Pfam	PF00183	Hsp90 protein	IPR001404	Heat shock protein Hsp90 family	GO:0005524|GO:0006457|GO:0016887|GO:0051082|GO:0140662	6457		0.380465	protein folding
TRINITY_DN2009_c0_g1_i1	Pfam	PF02518	Histidine kinase-, DNA gyrase B-, and HSP90-like ATPase	IPR003594	Histidine kinase/HSP90-like ATPase	-	6457		0.380465	protein folding
TRINITY_DN2009_c0_g1_i1	Gene3D	G3DSA:3.30.230.80	-	-	-		6457		0.380465	protein folding
TRINITY_DN2009_c0_g1_i1	Gene3D	G3DSA:3.40.50.11260	-	-	-		6457		0.380465	protein folding
TRINITY_DN2009_c0_g1_i1	SUPERFAMILY	SSF54211	Ribosomal protein S5 domain 2-like	IPR020568	Ribosomal protein S5 domain 2-type fold	-	6457		0.380465	protein folding
TRINITY_DN2009_c0_g1_i1	Gene3D	G3DSA:1.20.120.790	-	IPR037196	HSP90, C-terminal domain	-	6457		0.380465	protein folding
TRINITY_DN2009_c0_g1_i1	SUPERFAMILY	SSF110942	HSP90 C-terminal domain	IPR037196	HSP90, C-terminal domain	-	6457		0.380465	protein folding
TRINITY_DN2009_c0_g1_i1	MobiDBLite	mobidb-lite	consensus disorder prediction	-	-		6457		0.380465	protein folding
TRINITY_DN2009_c0_g1_i10	SUPERFAMILY	SSF55874	ATPase domain of HSP90 chaperone/DNA topoisomerase II/histidine kinase	IPR036890	Histidine kinase/HSP90-like ATPase superfamily	-	6457		0.386835	protein folding
TRINITY_DN2009_c0_g1_i10	CDD	cd16927	HATPase_Hsp90-like	IPR020575	Heat shock protein Hsp90, N-terminal	-	6457		0.386835	protein folding
TRINITY_DN2009_c0_g1_i10	SMART	SM00387	HKATPase_4	IPR003594	Histidine kinase/HSP90-like ATPase	-	6457		0.386835	protein folding
TRINITY_DN2009_c0_g1_i10	Coils	Coil	Coil	-	-		6457		0.386835	protein folding
TRINITY_DN2009_c0_g1_i10	Gene3D	G3DSA:3.30.565.10	-	IPR036890	Histidine kinase/HSP90-like ATPase superfamily	-	6457		0.386835	protein folding
TRINITY_DN2009_c0_g1_i10	PRINTS	PR00775	90kDa heat shock protein signature	IPR020575	Heat shock protein Hsp90, N-terminal	-	6457		0.386835	protein folding
TRINITY_DN2009_c0_g1_i10	PANTHER	PTHR11528	HEAT SHOCK PROTEIN 90 FAMILY MEMBER	IPR001404	Heat shock protein Hsp90 family	GO:0005524|GO:0006457|GO:0016887|GO:0051082|GO:0140662	6457		0.386835	protein folding
TRINITY_DN2009_c0_g1_i10	Pfam	PF00183	Hsp90 protein	IPR001404	Heat shock protein Hsp90 family	GO:0005524|GO:0006457|GO:0016887|GO:0051082|GO:0140662	6457		0.386835	protein folding
TRINITY_DN2009_c0_g1_i10	Pfam	PF02518	Histidine kinase-, DNA gyrase B-, and HSP90-like ATPase	IPR003594	Histidine kinase/HSP90-like ATPase	-	6457		0.386835	protein folding
TRINITY_DN2009_c0_g1_i4	SUPERFAMILY	SSF55874	ATPase domain of HSP90 chaperone/DNA topoisomerase II/histidine kinase	IPR036890	Histidine kinase/HSP90-like ATPase superfamily	-	6457		0.460858	protein folding
TRINITY_DN2009_c0_g1_i4	CDD	cd16927	HATPase_Hsp90-like	IPR020575	Heat shock protein Hsp90, N-terminal	-	6457		0.460858	protein folding
TRINITY_DN2009_c0_g1_i4	SMART	SM00387	HKATPase_4	IPR003594	Histidine kinase/HSP90-like ATPase	-	6457		0.460858	protein folding
TRINITY_DN2009_c0_g1_i4	Coils	Coil	Coil	-	-		6457		0.460858	protein folding
TRINITY_DN2009_c0_g1_i4	Gene3D	G3DSA:3.30.565.10	-	IPR036890	Histidine kinase/HSP90-like ATPase superfamily	-	6457		0.460858	protein folding
TRINITY_DN2009_c0_g1_i4	PRINTS	PR00775	90kDa heat shock protein signature	IPR020575	Heat shock protein Hsp90, N-terminal	-	6457		0.460858	protein folding
TRINITY_DN2009_c0_g1_i4	PANTHER	PTHR11528	HEAT SHOCK PROTEIN 90 FAMILY MEMBER	IPR001404	Heat shock protein Hsp90 family	GO:0005524|GO:0006457|GO:0016887|GO:0051082|GO:0140662	6457		0.460858	protein folding
TRINITY_DN2009_c0_g1_i4	Pfam	PF00183	Hsp90 protein	IPR001404	Heat shock protein Hsp90 family	GO:0005524|GO:0006457|GO:0016887|GO:0051082|GO:0140662	6457		0.460858	protein folding
TRINITY_DN2009_c0_g1_i4	Pfam	PF02518	Histidine kinase-, DNA gyrase B-, and HSP90-like ATPase	IPR003594	Histidine kinase/HSP90-like ATPase	-	6457		0.460858	protein folding
TRINITY_DN2009_c0_g1_i4	MobiDBLite	mobidb-lite	consensus disorder prediction	-	-		6457		0.460858	protein folding
TRINITY_DN2009_c0_g1_i4	SUPERFAMILY	SSF54211	Ribosomal protein S5 domain 2-like	IPR020568	Ribosomal protein S5 domain 2-type fold	-	6457		0.460858	protein folding
TRINITY_DN2009_c0_g1_i4	PIRSF	PIRSF002583	HSP90_HTPG	IPR001404	Heat shock protein Hsp90 family	GO:0005524|GO:0006457|GO:0016887|GO:0051082|GO:0140662	6457		0.460858	protein folding
TRINITY_DN2009_c0_g1_i4	Gene3D	G3DSA:3.30.230.80	-	-	-		6457		0.460858	protein folding
TRINITY_DN2009_c0_g1_i4	Gene3D	G3DSA:3.40.50.11260	-	-	-		6457		0.460858	protein folding
TRINITY_DN2009_c0_g1_i4	Gene3D	G3DSA:1.20.120.790	-	IPR037196	HSP90, C-terminal domain	-	6457		0.460858	protein folding
TRINITY_DN2009_c0_g1_i4	SUPERFAMILY	SSF110942	HSP90 C-terminal domain	IPR037196	HSP90, C-terminal domain	-	6457		0.460858	protein folding
TRINITY_DN8694_c0_g2_i3	MobiDBLite	mobidb-lite	consensus disorder prediction	-	-		6886	3.21136	3.00991	intracellular protein transport
TRINITY_DN8694_c0_g2_i3	Pfam	PF14712	Snapin/Pallidin	IPR028119	Snapin/Pallidin/Snn1	-	6886	3.21136	3.00991	intracellular protein transport
TRINITY_DN8694_c0_g2_i3	Coils	Coil	Coil	-	-		6886	3.21136	3.00991	intracellular protein transport
TRINITY_DN8694_c0_g2_i3	PANTHER	PTHR31305	SNARE-ASSOCIATED PROTEIN SNAPIN	IPR017246	Snapin	GO:0006886|GO:0031083	6886	3.21136	3.00991	intracellular protein transport
TRINITY_DN29341_c0_g3_i1	MobiDBLite	mobidb-lite	consensus disorder prediction	-	-		5975		0.47296	carbohydrate metabolic process
TRINITY_DN29341_c0_g3_i1	PANTHER	PTHR45955	PHOSPHOACETYLGLUCOSAMINE MUTASE	-	-		5975		0.47296	carbohydrate metabolic process
TRINITY_DN29341_c0_g3_i1	Gene3D	G3DSA:3.40.120.10	-	-	-		5975		0.47296	carbohydrate metabolic process
TRINITY_DN29341_c0_g3_i1	Pfam	PF02878	Phosphoglucomutase/phosphomannomutase, alpha/beta/alpha domain I	IPR005844	Alpha-D-phosphohexomutase, alpha/beta/alpha domain I	GO:0005975|GO:0016868	5975		0.47296	carbohydrate metabolic process
TRINITY_DN29341_c0_g3_i1	SUPERFAMILY	SSF53738	Phosphoglucomutase, first 3 domains	IPR016055	Alpha-D-phosphohexomutase, alpha/beta/alpha I/II/III	GO:0005975|GO:0016868	5975		0.47296	carbohydrate metabolic process
TRINITY_DN29341_c0_g3_i1	Gene3D	G3DSA:3.30.310.50	-	-	-		5975		0.47296	carbohydrate metabolic process
TRINITY_DN29341_c0_g3_i1	SUPERFAMILY	SSF55957	Phosphoglucomutase, C-terminal domain	IPR036900	Alpha-D-phosphohexomutase, C-terminal domain superfamily	GO:0016868|GO:0071704	5975		0.47296	carbohydrate metabolic process
TRINITY_DN29341_c0_g3_i1	Pfam	PF00408	Phosphoglucomutase/phosphomannomutase, C-terminal domain	IPR005843	Alpha-D-phosphohexomutase, C-terminal	GO:0016868|GO:0071704	5975		0.47296	carbohydrate metabolic process
TRINITY_DN29341_c0_g3_i1	Pfam	PF02880	Phosphoglucomutase/phosphomannomutase, alpha/beta/alpha domain III	IPR005846	Alpha-D-phosphohexomutase, alpha/beta/alpha domain III	GO:0005975|GO:0016868	5975		0.47296	carbohydrate metabolic process
TRINITY_DN29341_c0_g3_i5	MobiDBLite	mobidb-lite	consensus disorder prediction	-	-		5975		0.379158	carbohydrate metabolic process
TRINITY_DN29341_c0_g3_i5	PANTHER	PTHR45955	PHOSPHOACETYLGLUCOSAMINE MUTASE	-	-		5975		0.379158	carbohydrate metabolic process
TRINITY_DN29341_c0_g3_i5	Gene3D	G3DSA:3.40.120.10	-	-	-		5975		0.379158	carbohydrate metabolic process
TRINITY_DN29341_c0_g3_i5	Pfam	PF02878	Phosphoglucomutase/phosphomannomutase, alpha/beta/alpha domain I	IPR005844	Alpha-D-phosphohexomutase, alpha/beta/alpha domain I	GO:0005975|GO:0016868	5975		0.379158	carbohydrate metabolic process
TRINITY_DN29341_c0_g3_i5	SUPERFAMILY	SSF53738	Phosphoglucomutase, first 3 domains	IPR016055	Alpha-D-phosphohexomutase, alpha/beta/alpha I/II/III	GO:0005975|GO:0016868	5975		0.379158	carbohydrate metabolic process
TRINITY_DN29341_c0_g3_i5	Gene3D	G3DSA:3.30.310.50	-	-	-		5975		0.379158	carbohydrate metabolic process
TRINITY_DN29341_c0_g3_i5	SUPERFAMILY	SSF55957	Phosphoglucomutase, C-terminal domain	IPR036900	Alpha-D-phosphohexomutase, C-terminal domain superfamily	GO:0016868|GO:0071704	5975		0.379158	carbohydrate metabolic process
TRINITY_DN29341_c0_g3_i5	Pfam	PF00408	Phosphoglucomutase/phosphomannomutase, C-terminal domain	IPR005843	Alpha-D-phosphohexomutase, C-terminal	GO:0016868|GO:0071704	5975		0.379158	carbohydrate metabolic process
TRINITY_DN29341_c0_g3_i5	Pfam	PF02880	Phosphoglucomutase/phosphomannomutase, alpha/beta/alpha domain III	IPR005846	Alpha-D-phosphohexomutase, alpha/beta/alpha domain III	GO:0005975|GO:0016868	5975		0.379158	carbohydrate metabolic process
TRINITY_DN290_c0_g1_i8	MobiDBLite	mobidb-lite	consensus disorder prediction	-	-		6520		0.483807	amino acid metabolic process
TRINITY_DN290_c0_g1_i8	Gene3D	G3DSA:1.10.150.900	-	-	-		6520		0.483807	amino acid metabolic process
TRINITY_DN290_c0_g1_i8	PANTHER	PTHR45892	AMINOACYLASE-1	-	-		6520		0.483807	amino acid metabolic process
TRINITY_DN290_c0_g1_i8	Gene3D	G3DSA:3.40.630.10	Zn peptidases	-	-		6520		0.483807	amino acid metabolic process
TRINITY_DN290_c0_g1_i8	Pfam	PF01546	Peptidase family M20/M25/M40	IPR002933	Peptidase M20	GO:0016787	6520		0.483807	amino acid metabolic process
TRINITY_DN290_c0_g1_i8	PIRSF	PIRSF036696	ACY-1	-	-		6520		0.483807	amino acid metabolic process
TRINITY_DN290_c0_g1_i8	Gene3D	G3DSA:3.30.70.360	-	-	-		6520		0.483807	amino acid metabolic process
TRINITY_DN290_c0_g1_i8	SUPERFAMILY	SSF53187	Zn-dependent exopeptidases	-	-		6520		0.483807	amino acid metabolic process
TRINITY_DN290_c0_g1_i8	NCBIfam	TIGR01880	N-acyl-aliphatic-L-amino acid amidohydrolase	IPR010159	N-acyl-L-amino-acid amidohydrolase	GO:0004046|GO:0005737|GO:0006520	6520		0.483807	amino acid metabolic process
TRINITY_DN290_c0_g1_i8	Pfam	PF04535	Casparian strip membrane protein domain	IPR006702	Casparian strip membrane protein domain	-	6520		0.483807	amino acid metabolic process
TRINITY_DN290_c0_g1_i8	PANTHER	PTHR32021	CASP-LIKE PROTEIN 5B3	IPR045009	CASP-like protein 5	-	6520		0.483807	amino acid metabolic process
TRINITY_DN192_c0_g4_i2	MobiDBLite	mobidb-lite	consensus disorder prediction	-	-		120029		0.308131	proton export across plasma membrane
TRINITY_DN192_c0_g4_i2	Gene3D	G3DSA:2.70.150.10	-	-	-		120029		0.308131	proton export across plasma membrane
TRINITY_DN192_c0_g4_i2	Pfam	PF00122	E1-E2 ATPase	-	-		120029		0.308131	proton export across plasma membrane
TRINITY_DN192_c0_g4_i2	SFLD	SFLDS00003	Haloacid Dehalogenase	-	-		120029		0.308131	proton export across plasma membrane
TRINITY_DN192_c0_g4_i2	SUPERFAMILY	SSF81653	Calcium ATPase, transduction domain A	IPR008250	P-type ATPase, A domain superfamily	-	120029		0.308131	proton export across plasma membrane
TRINITY_DN192_c0_g4_i2	CDD	cd02076	P-type_ATPase_H	IPR006534	P-type ATPase, subfamily IIIA	GO:0008553|GO:0016020|GO:0120029	120029		0.308131	proton export across plasma membrane
TRINITY_DN192_c0_g4_i2	NCBIfam	TIGR01647	plasma-membrane proton-efflux P-type ATPase	IPR006534	P-type ATPase, subfamily IIIA	GO:0008553|GO:0016020|GO:0120029	120029		0.308131	proton export across plasma membrane
TRINITY_DN192_c0_g4_i2	Coils	Coil	Coil	-	-		120029		0.308131	proton export across plasma membrane
TRINITY_DN192_c0_g4_i2	Gene3D	G3DSA:3.40.1110.10	-	IPR023299	P-type ATPase, cytoplasmic domain N	GO:0000166	120029		0.308131	proton export across plasma membrane
TRINITY_DN192_c0_g4_i2	PRINTS	PR00120	H+-transporting ATPase (proton pump) signature	IPR001757	P-type ATPase	GO:0005215|GO:0005524|GO:0016020|GO:0016887	120029		0.308131	proton export across plasma membrane
TRINITY_DN192_c0_g4_i2	Gene3D	G3DSA:1.20.1110.10	-	-	-		120029		0.308131	proton export across plasma membrane
TRINITY_DN192_c0_g4_i2	Pfam	PF00702	haloacid dehalogenase-like hydrolase	-	-		120029		0.308131	proton export across plasma membrane
TRINITY_DN192_c0_g4_i2	SFLD	SFLDF00027	p-type atpase	IPR044492	P-type ATPase, haloacid dehalogenase domain	-	120029		0.308131	proton export across plasma membrane
TRINITY_DN192_c0_g4_i2	PANTHER	PTHR42861	CALCIUM-TRANSPORTING ATPASE	-	-		120029		0.308131	proton export across plasma membrane
TRINITY_DN192_c0_g4_i2	SUPERFAMILY	SSF56784	HAD-like	IPR036412	HAD-like superfamily	-	120029		0.308131	proton export across plasma membrane
TRINITY_DN192_c0_g4_i2	SMART	SM00831	Cation_ATPase_N_a_2	IPR004014	Cation-transporting P-type ATPase, N-terminal	-	120029		0.308131	proton export across plasma membrane
TRINITY_DN192_c0_g4_i2	Pfam	PF00690	Cation transporter/ATPase, N-terminus	IPR004014	Cation-transporting P-type ATPase, N-terminal	-	120029		0.308131	proton export across plasma membrane
TRINITY_DN192_c0_g4_i2	PRINTS	PR00119	P-type cation-transporting ATPase superfamily signature	-	-		120029		0.308131	proton export across plasma membrane
TRINITY_DN192_c0_g4_i2	SUPERFAMILY	SSF81665	Calcium ATPase, transmembrane domain M	IPR023298	P-type ATPase, transmembrane domain superfamily	-	120029		0.308131	proton export across plasma membrane
TRINITY_DN192_c0_g4_i2	Gene3D	G3DSA:3.40.50.1000	-	IPR023214	HAD superfamily	-	120029		0.308131	proton export across plasma membrane
TRINITY_DN192_c0_g4_i2	NCBIfam	TIGR01494	HAD-IC family P-type ATPase	IPR001757	P-type ATPase	GO:0005215|GO:0005524|GO:0016020|GO:0016887	120029		0.308131	proton export across plasma membrane
TRINITY_DN192_c0_g4_i2	Gene3D	G3DSA:6.10.140.890	-	-	-		120029		0.308131	proton export across plasma membrane
TRINITY_DN9623_c2_g3_i2	Gene3D	G3DSA:1.10.3460.10	Chlorophyll a/b binding protein domain	-	-		9765	2.58766	2.52178	photosynthesis, light harvesting
TRINITY_DN9623_c2_g3_i2	PANTHER	PTHR21649	CHLOROPHYLL A/B BINDING PROTEIN	IPR001344	Chlorophyll A-B binding protein, plant and chromista	GO:0009765|GO:0016020	9765	2.58766	2.52178	photosynthesis, light harvesting
TRINITY_DN9623_c2_g3_i2	Pfam	PF00504	Chlorophyll A-B binding protein	IPR022796	Chlorophyll A-B binding protein	-	9765	2.58766	2.52178	photosynthesis, light harvesting
TRINITY_DN9623_c2_g3_i2	SUPERFAMILY	SSF103511	Chlorophyll a-b binding protein	-	-		9765	2.58766	2.52178	photosynthesis, light harvesting
TRINITY_DN9623_c2_g3_i2	MobiDBLite	mobidb-lite	consensus disorder prediction	-	-		9765	2.58766	2.52178	photosynthesis, light harvesting
TRINITY_DN22666_c0_g1_i1	PANTHER	PTHR11607	ALPHA-MANNOSIDASE	-	-		5975	0.456713	0.456713	carbohydrate metabolic process
TRINITY_DN22666_c0_g1_i1	Gene3D	G3DSA:2.70.98.30	-	-	-		5975	0.456713	0.456713	carbohydrate metabolic process
TRINITY_DN22666_c0_g1_i1	SUPERFAMILY	SSF74650	Galactose mutarotase-like	IPR011013	Galactose mutarotase-like domain superfamily	GO:0003824|GO:0005975|GO:0030246	5975	0.456713	0.456713	carbohydrate metabolic process
TRINITY_DN22666_c0_g1_i1	Pfam	PF07748	Glycosyl hydrolases family 38 C-terminal domain	IPR011682	Glycosyl hydrolase family 38, C-terminal	GO:0004559|GO:0006013	5975	0.456713	0.456713	carbohydrate metabolic process
TRINITY_DN971_c0_g1_i17	Pfam	PF01263	Aldose 1-epimerase	IPR008183	Aldose 1-/Glucose-6-phosphate 1-epimerase	GO:0005975|GO:0016853	5975	0.429409	0.312161	carbohydrate metabolic process
TRINITY_DN971_c0_g1_i17	SUPERFAMILY	SSF81665	Calcium ATPase, transmembrane domain M	IPR023298	P-type ATPase, transmembrane domain superfamily	-	5975	0.429409	0.312161	carbohydrate metabolic process
TRINITY_DN971_c0_g1_i17	PANTHER	PTHR11122	APOSPORY-ASSOCIATED PROTEIN C-RELATED	-	-		5975	0.429409	0.312161	carbohydrate metabolic process
TRINITY_DN971_c0_g1_i17	Gene3D	G3DSA:2.70.98.10	-	IPR014718	Glycoside hydrolase-type carbohydrate-binding	GO:0030246	5975	0.429409	0.312161	carbohydrate metabolic process
TRINITY_DN971_c0_g1_i17	Pfam	PF00690	Cation transporter/ATPase, N-terminus	IPR004014	Cation-transporting P-type ATPase, N-terminal	-	5975	0.429409	0.312161	carbohydrate metabolic process
TRINITY_DN971_c0_g1_i17	SUPERFAMILY	SSF74650	Galactose mutarotase-like	IPR011013	Galactose mutarotase-like domain superfamily	GO:0003824|GO:0005975|GO:0030246	5975	0.429409	0.312161	carbohydrate metabolic process
TRINITY_DN35906_c0_g1_i3	MobiDBLite	mobidb-lite	consensus disorder prediction	-	-		6468	2.82402		protein phosphorylation
TRINITY_DN35906_c0_g1_i3	MobiDBLite	mobidb-lite	consensus disorder prediction	-	-		48544	2.82402		recognition of pollen
TRINITY_DN35906_c0_g1_i3	Gene3D	G3DSA:1.10.510.10	Transferase(Phosphotransferase) domain 1	-	-		6468	2.82402		protein phosphorylation
TRINITY_DN35906_c0_g1_i3	Gene3D	G3DSA:1.10.510.10	Transferase(Phosphotransferase) domain 1	-	-		48544	2.82402		recognition of pollen
TRINITY_DN35906_c0_g1_i3	PANTHER	PTHR47974	OS07G0415500 PROTEIN	-	-		6468	2.82402		protein phosphorylation
TRINITY_DN35906_c0_g1_i3	PANTHER	PTHR47974	OS07G0415500 PROTEIN	-	-		48544	2.82402		recognition of pollen
TRINITY_DN35906_c0_g1_i3	SUPERFAMILY	SSF56112	Protein kinase-like (PK-like)	IPR011009	Protein kinase-like domain superfamily	-	6468	2.82402		protein phosphorylation
TRINITY_DN35906_c0_g1_i3	SUPERFAMILY	SSF56112	Protein kinase-like (PK-like)	IPR011009	Protein kinase-like domain superfamily	-	48544	2.82402		recognition of pollen
TRINITY_DN35906_c0_g1_i3	Pfam	PF00069	Protein kinase domain	IPR000719	Protein kinase domain	GO:0004672|GO:0005524|GO:0006468	6468	2.82402		protein phosphorylation
TRINITY_DN35906_c0_g1_i3	Pfam	PF00069	Protein kinase domain	IPR000719	Protein kinase domain	GO:0004672|GO:0005524|GO:0006468	48544	2.82402		recognition of pollen
TRINITY_DN35906_c0_g1_i3	Gene3D	G3DSA:2.90.10.10	-	IPR036426	Bulb-type lectin domain superfamily	-	6468	2.82402		protein phosphorylation
TRINITY_DN35906_c0_g1_i3	Gene3D	G3DSA:2.90.10.10	-	IPR036426	Bulb-type lectin domain superfamily	-	48544	2.82402		recognition of pollen
TRINITY_DN35906_c0_g1_i3	PANTHER	PTHR32444	BULB-TYPE LECTIN DOMAIN-CONTAINING PROTEIN	-	-		6468	2.82402		protein phosphorylation
TRINITY_DN35906_c0_g1_i3	PANTHER	PTHR32444	BULB-TYPE LECTIN DOMAIN-CONTAINING PROTEIN	-	-		48544	2.82402		recognition of pollen
TRINITY_DN35906_c0_g1_i3	SUPERFAMILY	SSF51110	alpha-D-mannose-specific plant lectins	IPR036426	Bulb-type lectin domain superfamily	-	6468	2.82402		protein phosphorylation
TRINITY_DN35906_c0_g1_i3	SUPERFAMILY	SSF51110	alpha-D-mannose-specific plant lectins	IPR036426	Bulb-type lectin domain superfamily	-	48544	2.82402		recognition of pollen
TRINITY_DN35906_c0_g1_i3	Pfam	PF08276	PAN-like domain	IPR003609	PAN/Apple domain	-	6468	2.82402		protein phosphorylation
TRINITY_DN35906_c0_g1_i3	Pfam	PF08276	PAN-like domain	IPR003609	PAN/Apple domain	-	48544	2.82402		recognition of pollen
TRINITY_DN35906_c0_g1_i3	SMART	SM00473	ntp_6	IPR003609	PAN/Apple domain	-	6468	2.82402		protein phosphorylation
TRINITY_DN35906_c0_g1_i3	SMART	SM00473	ntp_6	IPR003609	PAN/Apple domain	-	48544	2.82402		recognition of pollen
TRINITY_DN35906_c0_g1_i3	CDD	cd01098	PAN_AP_plant	-	-		6468	2.82402		protein phosphorylation
TRINITY_DN35906_c0_g1_i3	CDD	cd01098	PAN_AP_plant	-	-		48544	2.82402		recognition of pollen
TRINITY_DN35906_c0_g1_i3	Gene3D	G3DSA:3.30.200.20	Phosphorylase Kinase; domain 1	-	-		6468	2.82402		protein phosphorylation
TRINITY_DN35906_c0_g1_i3	Gene3D	G3DSA:3.30.200.20	Phosphorylase Kinase; domain 1	-	-		48544	2.82402		recognition of pollen
TRINITY_DN35906_c0_g1_i3	Pfam	PF00954	S-locus glycoprotein domain	IPR000858	S-locus glycoprotein domain	GO:0048544	6468	2.82402		protein phosphorylation
TRINITY_DN35906_c0_g1_i3	Pfam	PF00954	S-locus glycoprotein domain	IPR000858	S-locus glycoprotein domain	GO:0048544	48544	2.82402		recognition of pollen
TRINITY_DN35906_c0_g1_i3	Pfam	PF07714	Protein tyrosine and serine/threonine kinase	IPR001245	Serine-threonine/tyrosine-protein kinase, catalytic domain	GO:0004672|GO:0006468	6468	2.82402		protein phosphorylation
TRINITY_DN35906_c0_g1_i3	Pfam	PF07714	Protein tyrosine and serine/threonine kinase	IPR001245	Serine-threonine/tyrosine-protein kinase, catalytic domain	GO:0004672|GO:0006468	48544	2.82402		recognition of pollen
TRINITY_DN190_c0_g2_i4	Gene3D	G3DSA:3.40.1380.20	-	IPR036918	Pyruvate kinase, C-terminal domain superfamily	-	6096		0.494529	glycolytic process
TRINITY_DN190_c0_g2_i4	NCBIfam	TIGR01064	pyruvate kinase	IPR001697	Pyruvate kinase	GO:0000287|GO:0004743|GO:0006096|GO:0030955	6096		0.494529	glycolytic process
TRINITY_DN190_c0_g2_i4	Gene3D	G3DSA:3.20.20.60	-	IPR040442	Pyruvate kinase-like domain superfamily	-	6096		0.494529	glycolytic process
TRINITY_DN190_c0_g2_i4	PRINTS	PR01050	Pyruvate kinase family signature	IPR001697	Pyruvate kinase	GO:0000287|GO:0004743|GO:0006096|GO:0030955	6096		0.494529	glycolytic process
TRINITY_DN190_c0_g2_i4	Pfam	PF02887	Pyruvate kinase, alpha/beta domain	IPR015795	Pyruvate kinase, C-terminal	-	6096		0.494529	glycolytic process
TRINITY_DN190_c0_g2_i4	Gene3D	G3DSA:2.40.33.10	-	IPR015806	Pyruvate kinase, insert domain superfamily	GO:0004743|GO:0006096	6096		0.494529	glycolytic process
TRINITY_DN190_c0_g2_i4	PANTHER	PTHR11817	PYRUVATE KINASE	IPR001697	Pyruvate kinase	GO:0000287|GO:0004743|GO:0006096|GO:0030955	6096		0.494529	glycolytic process
TRINITY_DN190_c0_g2_i4	SUPERFAMILY	SSF52935	PK C-terminal domain-like	IPR036918	Pyruvate kinase, C-terminal domain superfamily	-	6096		0.494529	glycolytic process
TRINITY_DN190_c0_g2_i4	SUPERFAMILY	SSF51621	Phosphoenolpyruvate/pyruvate domain	IPR015813	Pyruvate/Phosphoenolpyruvate kinase-like domain superfamily	GO:0003824	6096		0.494529	glycolytic process
TRINITY_DN190_c0_g2_i4	Pfam	PF00224	Pyruvate kinase, barrel domain	IPR015793	Pyruvate kinase, barrel	GO:0000287|GO:0004743|GO:0006096|GO:0030955	6096		0.494529	glycolytic process
TRINITY_DN190_c0_g2_i4	SUPERFAMILY	SSF50800	PK beta-barrel domain-like	IPR011037	Pyruvate kinase-like, insert domain superfamily	-	6096		0.494529	glycolytic process
TRINITY_DN1199_c0_g1_i1	MobiDBLite	mobidb-lite	consensus disorder prediction	-	-		6468	0.361179	0.361179	protein phosphorylation
TRINITY_DN1199_c0_g1_i1	PANTHER	PTHR12209	NON-SPECIFIC SERINE/THREONINE PROTEIN KINASE	IPR022495	Serine/threonine-protein kinase Bud32	GO:0004674	6468	0.361179	0.361179	protein phosphorylation
TRINITY_DN1199_c0_g1_i1	NCBIfam	TIGR03724	KEOPS complex kinase/ATPase Bud32	IPR022495	Serine/threonine-protein kinase Bud32	GO:0004674	6468	0.361179	0.361179	protein phosphorylation
TRINITY_DN1199_c0_g1_i1	Gene3D	G3DSA:3.30.200.20	Phosphorylase Kinase; domain 1	-	-		6468	0.361179	0.361179	protein phosphorylation
TRINITY_DN1199_c0_g1_i1	Pfam	PF00069	Protein kinase domain	IPR000719	Protein kinase domain	GO:0004672|GO:0005524|GO:0006468	6468	0.361179	0.361179	protein phosphorylation
TRINITY_DN1199_c0_g1_i1	Gene3D	G3DSA:1.10.510.10	Transferase(Phosphotransferase) domain 1	-	-		6468	0.361179	0.361179	protein phosphorylation
TRINITY_DN1199_c0_g1_i1	SUPERFAMILY	SSF56112	Protein kinase-like (PK-like)	IPR011009	Protein kinase-like domain superfamily	-	6468	0.361179	0.361179	protein phosphorylation
TRINITY_DN2402_c0_g1_i6	Gene3D	G3DSA:2.115.10.20	Glycosyl hydrolase domain; family 43	IPR023296	Glycosyl hydrolase, five-bladed beta-propellor domain superfamily	-	5975	2.40189		carbohydrate metabolic process
TRINITY_DN2402_c0_g1_i6	PANTHER	PTHR22925	GLYCOSYL HYDROLASE 43 FAMILY MEMBER	-	-		5975	2.40189		carbohydrate metabolic process
TRINITY_DN2402_c0_g1_i6	SUPERFAMILY	SSF75005	Arabinanase/levansucrase/invertase	IPR023296	Glycosyl hydrolase, five-bladed beta-propellor domain superfamily	-	5975	2.40189		carbohydrate metabolic process
TRINITY_DN2402_c0_g1_i6	CDD	cd18825	GH43_CtGH43-like	-	-		5975	2.40189		carbohydrate metabolic process
TRINITY_DN2402_c0_g1_i6	Pfam	PF04616	Glycosyl hydrolases family 43	IPR006710	Glycoside hydrolase, family 43	GO:0004553|GO:0005975	5975	2.40189		carbohydrate metabolic process
TRINITY_DN10806_c1_g1_i3	MobiDBLite	mobidb-lite	consensus disorder prediction	-	-		6468		0.387716	protein phosphorylation
TRINITY_DN10806_c1_g1_i3	Gene3D	G3DSA:1.25.10.10	-	IPR011989	Armadillo-like helical	-	6468		0.387716	protein phosphorylation
TRINITY_DN10806_c1_g1_i3	SMART	SM00220	serkin_6	IPR000719	Protein kinase domain	GO:0004672|GO:0005524|GO:0006468	6468		0.387716	protein phosphorylation
TRINITY_DN10806_c1_g1_i3	SUPERFAMILY	SSF48371	ARM repeat	IPR016024	Armadillo-type fold	-	6468		0.387716	protein phosphorylation
TRINITY_DN10806_c1_g1_i3	Pfam	PF00069	Protein kinase domain	IPR000719	Protein kinase domain	GO:0004672|GO:0005524|GO:0006468	6468		0.387716	protein phosphorylation
TRINITY_DN10806_c1_g1_i3	Gene3D	G3DSA:1.10.510.10	Transferase(Phosphotransferase) domain 1	-	-		6468		0.387716	protein phosphorylation
TRINITY_DN10806_c1_g1_i3	CDD	cd06627	STKc_Cdc7_like	-	-		6468		0.387716	protein phosphorylation
TRINITY_DN10806_c1_g1_i3	PANTHER	PTHR24361	MITOGEN-ACTIVATED KINASE KINASE KINASE	-	-		6468		0.387716	protein phosphorylation
TRINITY_DN10806_c1_g1_i3	SUPERFAMILY	SSF56112	Protein kinase-like (PK-like)	IPR011009	Protein kinase-like domain superfamily	-	6468		0.387716	protein phosphorylation
TRINITY_DN10806_c1_g1_i3	PRINTS	PR00109	Tyrosine kinase catalytic domain signature	IPR001245	Serine-threonine/tyrosine-protein kinase, catalytic domain	GO:0004672|GO:0006468	6468		0.387716	protein phosphorylation
TRINITY_DN10806_c1_g1_i3	SMART	SM00185	arm_5	IPR000225	Armadillo	GO:0005515	6468		0.387716	protein phosphorylation
TRINITY_DN18356_c0_g4_i4	MobiDBLite	mobidb-lite	consensus disorder prediction	-	-		5975	2.14642		carbohydrate metabolic process
TRINITY_DN18356_c0_g4_i4	SUPERFAMILY	SSF51126	Pectin lyase-like	IPR011050	Pectin lyase fold/virulence factor	-	5975	2.14642		carbohydrate metabolic process
TRINITY_DN18356_c0_g4_i4	Gene3D	G3DSA:2.160.20.10	-	IPR012334	Pectin lyase fold	-	5975	2.14642		carbohydrate metabolic process
TRINITY_DN18356_c0_g4_i4	Pfam	PF00295	Glycosyl hydrolases family 28	IPR000743	Glycoside hydrolase, family 28	GO:0004650|GO:0005975	5975	2.14642		carbohydrate metabolic process
TRINITY_DN18356_c0_g4_i4	PANTHER	PTHR31375	-	-	-		5975	2.14642		carbohydrate metabolic process
TRINITY_DN18356_c0_g4_i4	SMART	SM00710	pbh1	IPR006626	Parallel beta-helix repeat	-	5975	2.14642		carbohydrate metabolic process
TRINITY_DN7192_c0_g1_i11	MobiDBLite	mobidb-lite	consensus disorder prediction	-	-		9793	0.130121	0.130121	embryo development ending in seed dormancy
TRINITY_DN7192_c0_g1_i11	Coils	Coil	Coil	-	-		9793	0.130121	0.130121	embryo development ending in seed dormancy
TRINITY_DN7192_c0_g1_i11	PANTHER	PTHR33493	LATE EMBRYOGENESIS ABUNDANT PROTEIN 6-RELATED	IPR005513	Late embryogenesis abundant protein, LEA_1 subgroup	GO:0009793	9793	0.130121	0.130121	embryo development ending in seed dormancy
TRINITY_DN7192_c0_g1_i11	Pfam	PF03760	Late embryogenesis abundant (LEA) group 1	IPR005513	Late embryogenesis abundant protein, LEA_1 subgroup	GO:0009793	9793	0.130121	0.130121	embryo development ending in seed dormancy
TRINITY_DN19926_c0_g2_i3	MobiDBLite	mobidb-lite	consensus disorder prediction	-	-		6468		5.43655	protein phosphorylation
TRINITY_DN19926_c0_g2_i3	Pfam	PF00564	PB1 domain	IPR000270	PB1 domain	GO:0005515	6468		5.43655	protein phosphorylation
TRINITY_DN19926_c0_g2_i3	CDD	cd13999	STKc_MAP3K-like	-	-		6468		5.43655	protein phosphorylation
TRINITY_DN19926_c0_g2_i3	PRINTS	PR00109	Tyrosine kinase catalytic domain signature	IPR001245	Serine-threonine/tyrosine-protein kinase, catalytic domain	GO:0004672|GO:0006468	6468		5.43655	protein phosphorylation
TRINITY_DN19926_c0_g2_i3	CDD	cd06410	PB1_UP2	-	-		6468		5.43655	protein phosphorylation
TRINITY_DN19926_c0_g2_i3	SMART	SM00220	serkin_6	IPR000719	Protein kinase domain	GO:0004672|GO:0005524|GO:0006468	6468		5.43655	protein phosphorylation
TRINITY_DN19926_c0_g2_i3	Pfam	PF07714	Protein tyrosine and serine/threonine kinase	IPR001245	Serine-threonine/tyrosine-protein kinase, catalytic domain	GO:0004672|GO:0006468	6468		5.43655	protein phosphorylation
TRINITY_DN19926_c0_g2_i3	SMART	SM00666	PB1_new	IPR000270	PB1 domain	GO:0005515	6468		5.43655	protein phosphorylation
TRINITY_DN19926_c0_g2_i3	Gene3D	G3DSA:1.10.510.10	Transferase(Phosphotransferase) domain 1	-	-		6468		5.43655	protein phosphorylation
TRINITY_DN19926_c0_g2_i3	SUPERFAMILY	SSF54277	CAD & PB1 domains	-	-		6468		5.43655	protein phosphorylation
TRINITY_DN19926_c0_g2_i3	Gene3D	G3DSA:3.10.20.90	-	-	-		6468		5.43655	protein phosphorylation
TRINITY_DN19926_c0_g2_i3	Gene3D	G3DSA:3.30.200.20	Phosphorylase Kinase; domain 1	-	-		6468		5.43655	protein phosphorylation
TRINITY_DN19926_c0_g2_i3	SUPERFAMILY	SSF56112	Protein kinase-like (PK-like)	IPR011009	Protein kinase-like domain superfamily	-	6468		5.43655	protein phosphorylation
TRINITY_DN19926_c0_g2_i3	PANTHER	PTHR23257	SERINE-THREONINE PROTEIN KINASE	-	-		6468		5.43655	protein phosphorylation
TRINITY_DN36_c0_g1_i12	SUPERFAMILY	SSF53383	PLP-dependent transferases	IPR015424	Pyridoxal phosphate-dependent transferase	-	6520		0.224461	amino acid metabolic process
TRINITY_DN36_c0_g1_i12	SUPERFAMILY	SSF53383	PLP-dependent transferases	IPR015424	Pyridoxal phosphate-dependent transferase	-	9058		0.224461	biosynthetic process
TRINITY_DN36_c0_g1_i12	SUPERFAMILY	SSF53383	PLP-dependent transferases	IPR015424	Pyridoxal phosphate-dependent transferase	-	32264		0.224461	IMP salvage
TRINITY_DN36_c0_g1_i12	Gene3D	G3DSA:3.90.1150.10	Aspartate Aminotransferase, domain 1	IPR015422	Pyridoxal phosphate-dependent transferase, small domain	GO:0003824	6520		0.224461	amino acid metabolic process
TRINITY_DN36_c0_g1_i12	Gene3D	G3DSA:3.90.1150.10	Aspartate Aminotransferase, domain 1	IPR015422	Pyridoxal phosphate-dependent transferase, small domain	GO:0003824	9058		0.224461	biosynthetic process
TRINITY_DN36_c0_g1_i12	Gene3D	G3DSA:3.90.1150.10	Aspartate Aminotransferase, domain 1	IPR015422	Pyridoxal phosphate-dependent transferase, small domain	GO:0003824	32264		0.224461	IMP salvage
TRINITY_DN36_c0_g1_i12	CDD	cd00609	AAT_like	-	-		6520		0.224461	amino acid metabolic process
TRINITY_DN36_c0_g1_i12	CDD	cd00609	AAT_like	-	-		9058		0.224461	biosynthetic process
TRINITY_DN36_c0_g1_i12	CDD	cd00609	AAT_like	-	-		32264		0.224461	IMP salvage
TRINITY_DN36_c0_g1_i12	Gene3D	G3DSA:3.40.640.10	-	IPR015421	Pyridoxal phosphate-dependent transferase, major domain	GO:0003824	6520		0.224461	amino acid metabolic process
TRINITY_DN36_c0_g1_i12	Gene3D	G3DSA:3.40.640.10	-	IPR015421	Pyridoxal phosphate-dependent transferase, major domain	GO:0003824	9058		0.224461	biosynthetic process
TRINITY_DN36_c0_g1_i12	Gene3D	G3DSA:3.40.640.10	-	IPR015421	Pyridoxal phosphate-dependent transferase, major domain	GO:0003824	32264		0.224461	IMP salvage
TRINITY_DN36_c0_g1_i12	Coils	Coil	Coil	-	-		6520		0.224461	amino acid metabolic process
TRINITY_DN36_c0_g1_i12	Coils	Coil	Coil	-	-		9058		0.224461	biosynthetic process
TRINITY_DN36_c0_g1_i12	Coils	Coil	Coil	-	-		32264		0.224461	IMP salvage
TRINITY_DN36_c0_g1_i12	PANTHER	PTHR11879	ASPARTATE AMINOTRANSFERASE	IPR000796	Aspartate/other aminotransferase	GO:0006520|GO:0008483	6520		0.224461	amino acid metabolic process
TRINITY_DN36_c0_g1_i12	PANTHER	PTHR11879	ASPARTATE AMINOTRANSFERASE	IPR000796	Aspartate/other aminotransferase	GO:0006520|GO:0008483	9058		0.224461	biosynthetic process
TRINITY_DN36_c0_g1_i12	PANTHER	PTHR11879	ASPARTATE AMINOTRANSFERASE	IPR000796	Aspartate/other aminotransferase	GO:0006520|GO:0008483	32264		0.224461	IMP salvage
TRINITY_DN36_c0_g1_i12	PRINTS	PR00799	Aspartate aminotransferase signature	IPR000796	Aspartate/other aminotransferase	GO:0006520|GO:0008483	6520		0.224461	amino acid metabolic process
TRINITY_DN36_c0_g1_i12	PRINTS	PR00799	Aspartate aminotransferase signature	IPR000796	Aspartate/other aminotransferase	GO:0006520|GO:0008483	9058		0.224461	biosynthetic process
TRINITY_DN36_c0_g1_i12	PRINTS	PR00799	Aspartate aminotransferase signature	IPR000796	Aspartate/other aminotransferase	GO:0006520|GO:0008483	32264		0.224461	IMP salvage
TRINITY_DN36_c0_g1_i12	Pfam	PF00155	Aminotransferase class I and II	IPR004839	Aminotransferase, class I/classII	GO:0009058|GO:0030170	6520		0.224461	amino acid metabolic process
TRINITY_DN36_c0_g1_i12	Pfam	PF00155	Aminotransferase class I and II	IPR004839	Aminotransferase, class I/classII	GO:0009058|GO:0030170	9058		0.224461	biosynthetic process
TRINITY_DN36_c0_g1_i12	Pfam	PF00155	Aminotransferase class I and II	IPR004839	Aminotransferase, class I/classII	GO:0009058|GO:0030170	32264		0.224461	IMP salvage
TRINITY_DN36_c0_g1_i12	PANTHER	PTHR11359	AMP DEAMINASE	IPR006329	AMP deaminase	GO:0003876|GO:0032264	6520		0.224461	amino acid metabolic process
TRINITY_DN36_c0_g1_i12	PANTHER	PTHR11359	AMP DEAMINASE	IPR006329	AMP deaminase	GO:0003876|GO:0032264	9058		0.224461	biosynthetic process
TRINITY_DN36_c0_g1_i12	PANTHER	PTHR11359	AMP DEAMINASE	IPR006329	AMP deaminase	GO:0003876|GO:0032264	32264		0.224461	IMP salvage
TRINITY_DN36_c0_g1_i12	Gene3D	G3DSA:3.20.20.140	-	-	-		6520		0.224461	amino acid metabolic process
TRINITY_DN36_c0_g1_i12	Gene3D	G3DSA:3.20.20.140	-	-	-		9058		0.224461	biosynthetic process
TRINITY_DN36_c0_g1_i12	Gene3D	G3DSA:3.20.20.140	-	-	-		32264		0.224461	IMP salvage
TRINITY_DN36_c0_g1_i12	SUPERFAMILY	SSF51556	Metallo-dependent hydrolases	IPR032466	Metal-dependent hydrolase	-	6520		0.224461	amino acid metabolic process
TRINITY_DN36_c0_g1_i12	SUPERFAMILY	SSF51556	Metallo-dependent hydrolases	IPR032466	Metal-dependent hydrolase	-	9058		0.224461	biosynthetic process
TRINITY_DN36_c0_g1_i12	SUPERFAMILY	SSF51556	Metallo-dependent hydrolases	IPR032466	Metal-dependent hydrolase	-	32264		0.224461	IMP salvage
TRINITY_DN36_c0_g1_i12	Pfam	PF19326	AMP deaminase	IPR006329	AMP deaminase	GO:0003876|GO:0032264	6520		0.224461	amino acid metabolic process
TRINITY_DN36_c0_g1_i12	Pfam	PF19326	AMP deaminase	IPR006329	AMP deaminase	GO:0003876|GO:0032264	9058		0.224461	biosynthetic process
TRINITY_DN36_c0_g1_i12	Pfam	PF19326	AMP deaminase	IPR006329	AMP deaminase	GO:0003876|GO:0032264	32264		0.224461	IMP salvage
TRINITY_DN1580_c0_g1_i2	MobiDBLite	mobidb-lite	consensus disorder prediction	-	-		5975		0.361612	carbohydrate metabolic process
TRINITY_DN1580_c0_g1_i2	SMART	SM01217	Fn3_like_2	IPR026891	Fibronectin type III-like domain	-	5975		0.361612	carbohydrate metabolic process
TRINITY_DN1580_c0_g1_i2	PRINTS	PR00133	Glycosyl hydrolase family 3 signature	IPR001764	Glycoside hydrolase, family 3, N-terminal	GO:0004553|GO:0005975	5975		0.361612	carbohydrate metabolic process
TRINITY_DN1580_c0_g1_i2	SUPERFAMILY	SSF51445	(Trans)glycosidases	IPR017853	Glycoside hydrolase superfamily	-	5975		0.361612	carbohydrate metabolic process
TRINITY_DN1580_c0_g1_i2	Gene3D	G3DSA:3.40.50.1700	-	IPR036881	Glycoside hydrolase family 3 C-terminal domain superfamily	GO:0004553|GO:0005975	5975		0.361612	carbohydrate metabolic process
TRINITY_DN1580_c0_g1_i2	Gene3D	G3DSA:2.60.40.10	Immunoglobulins	IPR013783	Immunoglobulin-like fold	-	5975		0.361612	carbohydrate metabolic process
TRINITY_DN1580_c0_g1_i2	Pfam	PF00933	Glycosyl hydrolase family 3 N terminal domain	IPR001764	Glycoside hydrolase, family 3, N-terminal	GO:0004553|GO:0005975	5975		0.361612	carbohydrate metabolic process
[truncated: 11,553 more rows]

## Sheet: TRIzol
Name	Analysis	Signature_accession	Signature_description	InterPro_accession	InterPro_description	GO_ID	Enriched_GO_ID	foldchange_T1	foldchange_T14	GO_Description
TRINITY_DN516_c0_g1_i3	SUPERFAMILY	SSF54211	Ribosomal protein S5 domain 2-like	IPR020568	Ribosomal protein S5 domain 2-type fold	-	6412		0.391786	translation
TRINITY_DN516_c0_g1_i3	Gene3D	G3DSA:3.30.160.20	-	-	-		6412		0.391786	translation
TRINITY_DN516_c0_g1_i3	Gene3D	G3DSA:3.30.230.10	-	IPR014721	Ribosomal protein S5 domain 2-type fold, subgroup	-	6412		0.391786	translation
TRINITY_DN516_c0_g1_i3	MobiDBLite	mobidb-lite	consensus disorder prediction	-	-		6412		0.391786	translation
TRINITY_DN516_c0_g1_i3	NCBIfam	TIGR01021	30S ribosomal protein S5	IPR005712	Ribosomal protein S5, bacterial-type	GO:0003735|GO:0006412|GO:0015935	6412		0.391786	translation
TRINITY_DN516_c0_g1_i3	PANTHER	PTHR13718	RIBOSOMAL S SUBUNIT	IPR000851	Ribosomal protein S5	GO:0003723|GO:0003735|GO:0005840|GO:0006412	6412		0.391786	translation
TRINITY_DN516_c0_g1_i3	Pfam	PF03719	Ribosomal protein S5, C-terminal domain	IPR005324	Ribosomal protein S5, C-terminal	GO:0003735|GO:0005840|GO:0006412	6412		0.391786	translation
TRINITY_DN516_c0_g1_i3	Pfam	PF00333	Ribosomal protein S5, N-terminal domain	IPR013810	Ribosomal protein S5, N-terminal	GO:0003723|GO:0003735|GO:0005840|GO:0006412	6412		0.391786	translation
TRINITY_DN516_c0_g1_i3	SUPERFAMILY	SSF54768	dsRNA-binding domain-like	-	-		6412		0.391786	translation
TRINITY_DN5150_c0_g1_i7	MobiDBLite	mobidb-lite	consensus disorder prediction	-	-		6468	0.497069		protein phosphorylation
TRINITY_DN5150_c0_g1_i7	Pfam	PF07714	Protein tyrosine and serine/threonine kinase	IPR001245	Serine-threonine/tyrosine-protein kinase, catalytic domain	GO:0004672|GO:0006468	6468	0.497069		protein phosphorylation
TRINITY_DN5150_c0_g1_i7	Gene3D	G3DSA:3.30.200.20	Phosphorylase Kinase; domain 1	-	-		6468	0.497069		protein phosphorylation
TRINITY_DN5150_c0_g1_i7	Gene3D	G3DSA:1.10.510.10	Transferase(Phosphotransferase) domain 1	-	-		6468	0.497069		protein phosphorylation
TRINITY_DN5150_c0_g1_i7	SUPERFAMILY	SSF56112	Protein kinase-like (PK-like)	IPR011009	Protein kinase-like domain superfamily	-	6468	0.497069		protein phosphorylation
TRINITY_DN5150_c0_g1_i7	PANTHER	PTHR47989	OS01G0750732 PROTEIN	-	-		6468	0.497069		protein phosphorylation
TRINITY_DN15399_c0_g1_i1	Pfam	PF01015	Ribosomal S3Ae family	IPR001593	Ribosomal protein S3Ae	GO:0003735|GO:0005840|GO:0006412	6412		2.66715	translation
TRINITY_DN15399_c0_g1_i1	PANTHER	PTHR11830	40S RIBOSOMAL PROTEIN S3A	-	-		6412		2.66715	translation
TRINITY_DN15399_c0_g1_i1	SMART	SM01397	Ribosomal_S3Ae_2	IPR001593	Ribosomal protein S3Ae	GO:0003735|GO:0005840|GO:0006412	6412		2.66715	translation
TRINITY_DN15399_c0_g1_i1	MobiDBLite	mobidb-lite	consensus disorder prediction	-	-		6412		2.66715	translation
TRINITY_DN25048_c0_g1_i1	MobiDBLite	mobidb-lite	consensus disorder prediction	-	-		6468	4.56463		protein phosphorylation
TRINITY_DN25048_c0_g1_i1	PANTHER	PTHR27006	PROMASTIGOTE SURFACE ANTIGEN PROTEIN PSA	-	-		6468	4.56463		protein phosphorylation
TRINITY_DN25048_c0_g1_i1	SMART	SM00220	serkin_6	IPR000719	Protein kinase domain	GO:0004672|GO:0005524|GO:0006468	6468	4.56463		protein phosphorylation
TRINITY_DN25048_c0_g1_i1	Gene3D	G3DSA:1.10.510.10	Transferase(Phosphotransferase) domain 1	-	-		6468	4.56463		protein phosphorylation
TRINITY_DN25048_c0_g1_i1	Gene3D	G3DSA:3.30.200.20	Phosphorylase Kinase; domain 1	-	-		6468	4.56463		protein phosphorylation
TRINITY_DN25048_c0_g1_i1	Pfam	PF07714	Protein tyrosine and serine/threonine kinase	IPR001245	Serine-threonine/tyrosine-protein kinase, catalytic domain	GO:0004672|GO:0006468	6468	4.56463		protein phosphorylation
TRINITY_DN25048_c0_g1_i1	SUPERFAMILY	SSF56112	Protein kinase-like (PK-like)	IPR011009	Protein kinase-like domain superfamily	-	6468	4.56463		protein phosphorylation
TRINITY_DN25048_c0_g1_i1	CDD	cd14066	STKc_IRAK	-	-		6468	4.56463		protein phosphorylation
TRINITY_DN25048_c0_g1_i2	MobiDBLite	mobidb-lite	consensus disorder prediction	-	-		6468	0.216345		protein phosphorylation
TRINITY_DN25048_c0_g1_i2	PANTHER	PTHR27006	PROMASTIGOTE SURFACE ANTIGEN PROTEIN PSA	-	-		6468	0.216345		protein phosphorylation
TRINITY_DN25048_c0_g1_i2	SMART	SM00220	serkin_6	IPR000719	Protein kinase domain	GO:0004672|GO:0005524|GO:0006468	6468	0.216345		protein phosphorylation
TRINITY_DN25048_c0_g1_i2	Gene3D	G3DSA:1.10.510.10	Transferase(Phosphotransferase) domain 1	-	-		6468	0.216345		protein phosphorylation
TRINITY_DN25048_c0_g1_i2	Gene3D	G3DSA:3.30.200.20	Phosphorylase Kinase; domain 1	-	-		6468	0.216345		protein phosphorylation
TRINITY_DN25048_c0_g1_i2	Pfam	PF07714	Protein tyrosine and serine/threonine kinase	IPR001245	Serine-threonine/tyrosine-protein kinase, catalytic domain	GO:0004672|GO:0006468	6468	0.216345		protein phosphorylation
TRINITY_DN25048_c0_g1_i2	SUPERFAMILY	SSF56112	Protein kinase-like (PK-like)	IPR011009	Protein kinase-like domain superfamily	-	6468	0.216345		protein phosphorylation
TRINITY_DN25048_c0_g1_i2	CDD	cd14066	STKc_IRAK	-	-		6468	0.216345		protein phosphorylation
TRINITY_DN44611_c0_g1_i1	Pfam	PF00704	Glycosyl hydrolases family 18	IPR001223	Glycoside hydrolase family 18, catalytic domain	GO:0005975	5975	2.00908		carbohydrate metabolic process
TRINITY_DN44611_c0_g1_i1	PANTHER	PTHR11177	CHITINASE	-	-		5975	2.00908		carbohydrate metabolic process
TRINITY_DN44611_c0_g1_i1	Gene3D	G3DSA:3.20.20.80	Glycosidases	-	-		5975	2.00908		carbohydrate metabolic process
TRINITY_DN44611_c0_g1_i1	SUPERFAMILY	SSF51445	(Trans)glycosidases	IPR017853	Glycoside hydrolase superfamily	-	5975	2.00908		carbohydrate metabolic process
TRINITY_DN3684_c0_g1_i1	Pfam	PF00311	Phosphoenolpyruvate carboxylase	IPR021135	Phosphoenolpyruvate carboxylase	GO:0006099|GO:0008964|GO:0015977	6099		0.0651538	tricarboxylic acid cycle
TRINITY_DN3684_c0_g1_i1	PANTHER	PTHR30523	PHOSPHOENOLPYRUVATE CARBOXYLASE	IPR021135	Phosphoenolpyruvate carboxylase	GO:0006099|GO:0008964|GO:0015977	6099		0.0651538	tricarboxylic acid cycle
TRINITY_DN3684_c0_g1_i1	PRINTS	PR00150	Phosphoenolpyruvate carboxylase signature	IPR021135	Phosphoenolpyruvate carboxylase	GO:0006099|GO:0008964|GO:0015977	6099		0.0651538	tricarboxylic acid cycle
TRINITY_DN3684_c0_g1_i1	SUPERFAMILY	SSF51621	Phosphoenolpyruvate/pyruvate domain	IPR015813	Pyruvate/Phosphoenolpyruvate kinase-like domain superfamily	GO:0003824	6099		0.0651538	tricarboxylic acid cycle
TRINITY_DN10998_c0_g1_i7	MobiDBLite	mobidb-lite	consensus disorder prediction	-	-		5975		0.36549	carbohydrate metabolic process
TRINITY_DN10998_c0_g1_i7	PANTHER	PTHR46975	PROTEIN SWEETIE	IPR044218	Protein SWEETIE	GO:0005975	5975		0.36549	carbohydrate metabolic process
TRINITY_DN14713_c0_g2_i2	MobiDBLite	mobidb-lite	consensus disorder prediction	-	-		34440	0.492666	0.204078	lipid oxidation
TRINITY_DN14713_c0_g2_i2	PRINTS	PR00468	Plant lipoxygenase signature	IPR001246	Lipoxygenase, plant	GO:0016491	34440	0.492666	0.204078	lipid oxidation
TRINITY_DN14713_c0_g2_i2	PANTHER	PTHR11771	LIPOXYGENASE	IPR000907	Lipoxygenase	GO:0016702|GO:0034440|GO:0046872	34440	0.492666	0.204078	lipid oxidation
TRINITY_DN14713_c0_g2_i2	SMART	SM00308	LH2_4	IPR001024	PLAT/LH2 domain	GO:0005515	34440	0.492666	0.204078	lipid oxidation
TRINITY_DN14713_c0_g2_i2	Gene3D	G3DSA:4.10.375.10	-	-	-		34440	0.492666	0.204078	lipid oxidation
TRINITY_DN14713_c0_g2_i2	SUPERFAMILY	SSF49723	Lipase/lipooxygenase domain (PLAT/LH2 domain)	IPR036392	PLAT/LH2 domain superfamily	GO:0005515	34440	0.492666	0.204078	lipid oxidation
TRINITY_DN14713_c0_g2_i2	Gene3D	G3DSA:1.20.245.10	-	-	-		34440	0.492666	0.204078	lipid oxidation
TRINITY_DN14713_c0_g2_i2	CDD	cd01751	PLAT_LH2	IPR042057	Plant lipoxygenase, PLAT/LH2 domain	-	34440	0.492666	0.204078	lipid oxidation
TRINITY_DN14713_c0_g2_i2	SUPERFAMILY	SSF48484	Lipoxigenase	IPR036226	Lipoxigenase, C-terminal domain superfamily	-	34440	0.492666	0.204078	lipid oxidation
TRINITY_DN14713_c0_g2_i2	Pfam	PF00305	Lipoxygenase	IPR013819	Lipoxygenase, C-terminal	GO:0016702|GO:0046872	34440	0.492666	0.204078	lipid oxidation
TRINITY_DN14713_c0_g2_i2	PRINTS	PR00087	Lipoxygenase signature	IPR013819	Lipoxygenase, C-terminal	GO:0016702|GO:0046872	34440	0.492666	0.204078	lipid oxidation
TRINITY_DN14713_c0_g2_i2	Gene3D	G3DSA:2.60.60.20	PLAT/LH2 domain	-	-		34440	0.492666	0.204078	lipid oxidation
TRINITY_DN14713_c0_g2_i2	Pfam	PF01477	PLAT/LH2 domain	IPR001024	PLAT/LH2 domain	GO:0005515	34440	0.492666	0.204078	lipid oxidation
TRINITY_DN14713_c0_g2_i2	Coils	Coil	Coil	-	-		34440	0.492666	0.204078	lipid oxidation
TRINITY_DN14713_c0_g2_i2	Gene3D	G3DSA:3.10.450.60	-	-	-		34440	0.492666	0.204078	lipid oxidation
TRINITY_DN14713_c0_g2_i2	Gene3D	G3DSA:4.10.372.10	-	IPR027433	Lipoxygenase, domain 3	-	34440	0.492666	0.204078	lipid oxidation
TRINITY_DN24374_c0_g1_i2	MobiDBLite	mobidb-lite	consensus disorder prediction	-	-		6468		0.327429	protein phosphorylation
TRINITY_DN24374_c0_g1_i2	CDD	cd01989	STK_N	-	-		6468		0.327429	protein phosphorylation
TRINITY_DN24374_c0_g1_i2	Pfam	PF00582	Universal stress protein family	IPR006016	UspA	-	6468		0.327429	protein phosphorylation
TRINITY_DN24374_c0_g1_i2	SUPERFAMILY	SSF57850	RING/U-box	-	-		6468		0.327429	protein phosphorylation
TRINITY_DN24374_c0_g1_i2	Gene3D	G3DSA:1.10.510.10	Transferase(Phosphotransferase) domain 1	-	-		6468		0.327429	protein phosphorylation
TRINITY_DN24374_c0_g1_i2	SMART	SM00504	Ubox_2	IPR003613	U-box domain	GO:0004842|GO:0016567	6468		0.327429	protein phosphorylation
TRINITY_DN24374_c0_g1_i2	Pfam	PF00069	Protein kinase domain	IPR000719	Protein kinase domain	GO:0004672|GO:0005524|GO:0006468	6468		0.327429	protein phosphorylation
TRINITY_DN24374_c0_g1_i2	Coils	Coil	Coil	-	-		6468		0.327429	protein phosphorylation
TRINITY_DN24374_c0_g1_i2	PANTHER	PTHR45647	OS02G0152300 PROTEIN	-	-		6468		0.327429	protein phosphorylation
TRINITY_DN24374_c0_g1_i2	SUPERFAMILY	SSF52402	Adenine nucleotide alpha hydrolases-like	-	-		6468		0.327429	protein phosphorylation
TRINITY_DN24374_c0_g1_i2	SMART	SM00220	serkin_6	IPR000719	Protein kinase domain	GO:0004672|GO:0005524|GO:0006468	6468		0.327429	protein phosphorylation
TRINITY_DN24374_c0_g1_i2	SUPERFAMILY	SSF56112	Protein kinase-like (PK-like)	IPR011009	Protein kinase-like domain superfamily	-	6468		0.327429	protein phosphorylation
TRINITY_DN24374_c0_g1_i2	Gene3D	G3DSA:3.30.200.20	Phosphorylase Kinase; domain 1	-	-		6468		0.327429	protein phosphorylation
TRINITY_DN24374_c0_g1_i2	Gene3D	G3DSA:3.30.40.10	Zinc/RING finger domain, C3HC4 (zinc finger)	IPR013083	Zinc finger, RING/FYVE/PHD-type	-	6468		0.327429	protein phosphorylation
TRINITY_DN24374_c0_g1_i2	Pfam	PF04564	U-box domain	IPR003613	U-box domain	GO:0004842|GO:0016567	6468		0.327429	protein phosphorylation
TRINITY_DN24374_c0_g1_i2	CDD	cd16655	RING-Ubox_WDSUB1-like	-	-		6468		0.327429	protein phosphorylation
TRINITY_DN24374_c0_g1_i2	Gene3D	G3DSA:3.40.50.620	HUPs	IPR014729	Rossmann-like alpha/beta/alpha sandwich fold	-	6468		0.327429	protein phosphorylation
TRINITY_DN863_c0_g6_i1	SUPERFAMILY	SSF51658	Xylose isomerase-like	IPR036237	Xylose isomerase-like superfamily	-	5975		0.473224	carbohydrate metabolic process
TRINITY_DN863_c0_g6_i1	Gene3D	G3DSA:3.20.20.150	-	-	-		5975		0.473224	carbohydrate metabolic process
TRINITY_DN863_c0_g6_i1	PANTHER	PTHR48306	XYLOSE ISOMERASE	IPR013452	Xylose isomerase, bacterial-type	GO:0009045	5975		0.473224	carbohydrate metabolic process
TRINITY_DN863_c0_g6_i1	PRINTS	PR00688	Xylose isomerase signature	IPR001998	Xylose isomerase	GO:0005975|GO:0009045	5975		0.473224	carbohydrate metabolic process
TRINITY_DN2335_c1_g1_i4	Gene3D	G3DSA:3.30.1330.20	-	IPR037103	Tubulin/FtsZ-like, C-terminal domain	-	7017	0.492607		microtubule-based process
TRINITY_DN2335_c1_g1_i4	PRINTS	PR01163	Beta-tubulin signature	IPR002453	Beta tubulin	GO:0003924|GO:0005200|GO:0005525|GO:0005874|GO:0007017	7017	0.492607		microtubule-based process
TRINITY_DN2335_c1_g1_i4	SUPERFAMILY	SSF55307	Tubulin C-terminal domain-like	IPR008280	Tubulin/FtsZ, C-terminal	-	7017	0.492607		microtubule-based process
TRINITY_DN2335_c1_g1_i4	Gene3D	G3DSA:1.10.287.600	Helix hairpin bin	IPR023123	Tubulin, C-terminal	-	7017	0.492607		microtubule-based process
TRINITY_DN2335_c1_g1_i4	Coils	Coil	Coil	-	-		7017	0.492607		microtubule-based process
TRINITY_DN2335_c1_g1_i4	Pfam	PF03953	Tubulin C-terminal domain	IPR018316	Tubulin/FtsZ, 2-layer sandwich domain	-	7017	0.492607		microtubule-based process
TRINITY_DN2335_c1_g1_i4	PANTHER	PTHR11588	TUBULIN	IPR000217	Tubulin	GO:0005874|GO:0007017	7017	0.492607		microtubule-based process
TRINITY_DN2335_c1_g1_i4	PANTHER	PTHR36527	OS01G0282866 PROTEIN	-	-		7017	0.492607		microtubule-based process
TRINITY_DN177_c0_g1_i5	Pfam	PF02883	Adaptin C-terminal domain	IPR008152	Clathrin adaptor, alpha/beta/gamma-adaptin, appendage, Ig-like subdomain	GO:0006886|GO:0016192	16192		0.325446	vesicle-mediated transport
TRINITY_DN177_c0_g1_i5	Pfam	PF02883	Adaptin C-terminal domain	IPR008152	Clathrin adaptor, alpha/beta/gamma-adaptin, appendage, Ig-like subdomain	GO:0006886|GO:0016192	6886		0.325446	intracellular protein transport
TRINITY_DN177_c0_g1_i5	Pfam	PF02883	Adaptin C-terminal domain	IPR008152	Clathrin adaptor, alpha/beta/gamma-adaptin, appendage, Ig-like subdomain	GO:0006886|GO:0016192	15031		0.325446	protein transport
TRINITY_DN177_c0_g1_i5	Gene3D	G3DSA:1.25.10.10	-	IPR011989	Armadillo-like helical	-	16192		0.325446	vesicle-mediated transport
TRINITY_DN177_c0_g1_i5	Gene3D	G3DSA:1.25.10.10	-	IPR011989	Armadillo-like helical	-	6886		0.325446	intracellular protein transport
TRINITY_DN177_c0_g1_i5	Gene3D	G3DSA:1.25.10.10	-	IPR011989	Armadillo-like helical	-	15031		0.325446	protein transport
TRINITY_DN177_c0_g1_i5	Gene3D	G3DSA:3.30.310.10	-	IPR012295	TBP domain superfamily	-	16192		0.325446	vesicle-mediated transport
TRINITY_DN177_c0_g1_i5	Gene3D	G3DSA:3.30.310.10	-	IPR012295	TBP domain superfamily	-	6886		0.325446	intracellular protein transport
TRINITY_DN177_c0_g1_i5	Gene3D	G3DSA:3.30.310.10	-	IPR012295	TBP domain superfamily	-	15031		0.325446	protein transport
TRINITY_DN177_c0_g1_i5	Pfam	PF01602	Adaptin N terminal region	IPR002553	Clathrin/coatomer adaptor, adaptin-like, N-terminal	GO:0006886|GO:0016192|GO:0030117	16192		0.325446	vesicle-mediated transport
TRINITY_DN177_c0_g1_i5	Pfam	PF01602	Adaptin N terminal region	IPR002553	Clathrin/coatomer adaptor, adaptin-like, N-terminal	GO:0006886|GO:0016192|GO:0030117	6886		0.325446	intracellular protein transport
TRINITY_DN177_c0_g1_i5	Pfam	PF01602	Adaptin N terminal region	IPR002553	Clathrin/coatomer adaptor, adaptin-like, N-terminal	GO:0006886|GO:0016192|GO:0030117	15031		0.325446	protein transport
TRINITY_DN177_c0_g1_i5	SUPERFAMILY	SSF49348	Clathrin adaptor appendage domain	IPR013041	Clathrin adaptor, appendage, Ig-like subdomain superfamily	-	16192		0.325446	vesicle-mediated transport
TRINITY_DN177_c0_g1_i5	SUPERFAMILY	SSF49348	Clathrin adaptor appendage domain	IPR013041	Clathrin adaptor, appendage, Ig-like subdomain superfamily	-	6886		0.325446	intracellular protein transport
TRINITY_DN177_c0_g1_i5	SUPERFAMILY	SSF49348	Clathrin adaptor appendage domain	IPR013041	Clathrin adaptor, appendage, Ig-like subdomain superfamily	-	15031		0.325446	protein transport
TRINITY_DN177_c0_g1_i5	Gene3D	G3DSA:2.60.40.1150	-	IPR013037	Clathrin adaptor, beta-adaptin, appendage, Ig-like subdomain	GO:0006886|GO:0016192	16192		0.325446	vesicle-mediated transport
TRINITY_DN177_c0_g1_i5	Gene3D	G3DSA:2.60.40.1150	-	IPR013037	Clathrin adaptor, beta-adaptin, appendage, Ig-like subdomain	GO:0006886|GO:0016192	6886		0.325446	intracellular protein transport
TRINITY_DN177_c0_g1_i5	Gene3D	G3DSA:2.60.40.1150	-	IPR013037	Clathrin adaptor, beta-adaptin, appendage, Ig-like subdomain	GO:0006886|GO:0016192	15031		0.325446	protein transport
TRINITY_DN177_c0_g1_i5	PANTHER	PTHR11134	ADAPTOR COMPLEX SUBUNIT BETA FAMILY MEMBER	IPR026739	AP complex subunit beta	GO:0016192	16192		0.325446	vesicle-mediated transport
TRINITY_DN177_c0_g1_i5	PANTHER	PTHR11134	ADAPTOR COMPLEX SUBUNIT BETA FAMILY MEMBER	IPR026739	AP complex subunit beta	GO:0016192	6886		0.325446	intracellular protein transport
TRINITY_DN177_c0_g1_i5	PANTHER	PTHR11134	ADAPTOR COMPLEX SUBUNIT BETA FAMILY MEMBER	IPR026739	AP complex subunit beta	GO:0016192	15031		0.325446	protein transport
TRINITY_DN177_c0_g1_i5	SMART	SM00809	alpha_adaptinc2	IPR008152	Clathrin adaptor, alpha/beta/gamma-adaptin, appendage, Ig-like subdomain	GO:0006886|GO:0016192	16192		0.325446	vesicle-mediated transport
TRINITY_DN177_c0_g1_i5	SMART	SM00809	alpha_adaptinc2	IPR008152	Clathrin adaptor, alpha/beta/gamma-adaptin, appendage, Ig-like subdomain	GO:0006886|GO:0016192	6886		0.325446	intracellular protein transport
TRINITY_DN177_c0_g1_i5	SMART	SM00809	alpha_adaptinc2	IPR008152	Clathrin adaptor, alpha/beta/gamma-adaptin, appendage, Ig-like subdomain	GO:0006886|GO:0016192	15031		0.325446	protein transport
TRINITY_DN177_c0_g1_i5	MobiDBLite	mobidb-lite	consensus disorder prediction	-	-		16192		0.325446	vesicle-mediated transport
TRINITY_DN177_c0_g1_i5	MobiDBLite	mobidb-lite	consensus disorder prediction	-	-		6886		0.325446	intracellular protein transport
TRINITY_DN177_c0_g1_i5	MobiDBLite	mobidb-lite	consensus disorder prediction	-	-		15031		0.325446	protein transport
TRINITY_DN177_c0_g1_i5	Pfam	PF09066	Beta2-adaptin appendage, C-terminal sub-domain	IPR015151	Beta-adaptin appendage, C-terminal subdomain	GO:0006886|GO:0016192|GO:0030131	16192		0.325446	vesicle-mediated transport
TRINITY_DN177_c0_g1_i5	Pfam	PF09066	Beta2-adaptin appendage, C-terminal sub-domain	IPR015151	Beta-adaptin appendage, C-terminal subdomain	GO:0006886|GO:0016192|GO:0030131	6886		0.325446	intracellular protein transport
TRINITY_DN177_c0_g1_i5	Pfam	PF09066	Beta2-adaptin appendage, C-terminal sub-domain	IPR015151	Beta-adaptin appendage, C-terminal subdomain	GO:0006886|GO:0016192|GO:0030131	15031		0.325446	protein transport
TRINITY_DN177_c0_g1_i5	PIRSF	PIRSF002291	Beta_adaptin	IPR016342	AP-1/2/4 complex subunit beta	GO:0015031|GO:0030276	16192		0.325446	vesicle-mediated transport
TRINITY_DN177_c0_g1_i5	PIRSF	PIRSF002291	Beta_adaptin	IPR016342	AP-1/2/4 complex subunit beta	GO:0015031|GO:0030276	6886		0.325446	intracellular protein transport
TRINITY_DN177_c0_g1_i5	PIRSF	PIRSF002291	Beta_adaptin	IPR016342	AP-1/2/4 complex subunit beta	GO:0015031|GO:0030276	15031		0.325446	protein transport
TRINITY_DN177_c0_g1_i5	SUPERFAMILY	SSF55711	Subdomain of clathrin and coatomer appendage domain	IPR009028	Coatomer/calthrin adaptor appendage, C-terminal subdomain	GO:0006886|GO:0016192|GO:0030117	16192		0.325446	vesicle-mediated transport
TRINITY_DN177_c0_g1_i5	SUPERFAMILY	SSF55711	Subdomain of clathrin and coatomer appendage domain	IPR009028	Coatomer/calthrin adaptor appendage, C-terminal subdomain	GO:0006886|GO:0016192|GO:0030117	6886		0.325446	intracellular protein transport
TRINITY_DN177_c0_g1_i5	SUPERFAMILY	SSF55711	Subdomain of clathrin and coatomer appendage domain	IPR009028	Coatomer/calthrin adaptor appendage, C-terminal subdomain	GO:0006886|GO:0016192|GO:0030117	15031		0.325446	protein transport
TRINITY_DN177_c0_g1_i5	SMART	SM01020	B2_adapt_app_C_2	IPR015151	Beta-adaptin appendage, C-terminal subdomain	GO:0006886|GO:0016192|GO:0030131	16192		0.325446	vesicle-mediated transport
TRINITY_DN177_c0_g1_i5	SMART	SM01020	B2_adapt_app_C_2	IPR015151	Beta-adaptin appendage, C-terminal subdomain	GO:0006886|GO:0016192|GO:0030131	6886		0.325446	intracellular protein transport
TRINITY_DN177_c0_g1_i5	SMART	SM01020	B2_adapt_app_C_2	IPR015151	Beta-adaptin appendage, C-terminal subdomain	GO:0006886|GO:0016192|GO:0030131	15031		0.325446	protein transport
TRINITY_DN177_c0_g1_i5	SUPERFAMILY	SSF48371	ARM repeat	IPR016024	Armadillo-type fold	-	16192		0.325446	vesicle-mediated transport
TRINITY_DN177_c0_g1_i5	SUPERFAMILY	SSF48371	ARM repeat	IPR016024	Armadillo-type fold	-	6886		0.325446	intracellular protein transport
TRINITY_DN177_c0_g1_i5	SUPERFAMILY	SSF48371	ARM repeat	IPR016024	Armadillo-type fold	-	15031		0.325446	protein transport
TRINITY_DN4521_c0_g2_i3	Gene3D	G3DSA:1.10.510.10	Transferase(Phosphotransferase) domain 1	-	-		6468	0.262789	0.023817	protein phosphorylation
TRINITY_DN4521_c0_g2_i3	Gene3D	G3DSA:3.80.10.10	Ribonuclease Inhibitor	IPR032675	Leucine-rich repeat domain superfamily	-	6468	0.262789	0.023817	protein phosphorylation
TRINITY_DN4521_c0_g2_i3	Gene3D	G3DSA:3.30.200.20	Phosphorylase Kinase; domain 1	-	-		6468	0.262789	0.023817	protein phosphorylation
TRINITY_DN4521_c0_g2_i3	Pfam	PF08263	Leucine rich repeat N-terminal domain	IPR013210	Leucine-rich repeat-containing N-terminal, plant-type	-	6468	0.262789	0.023817	protein phosphorylation
TRINITY_DN4521_c0_g2_i3	SUPERFAMILY	SSF56112	Protein kinase-like (PK-like)	IPR011009	Protein kinase-like domain superfamily	-	6468	0.262789	0.023817	protein phosphorylation
TRINITY_DN4521_c0_g2_i3	Pfam	PF00069	Protein kinase domain	IPR000719	Protein kinase domain	GO:0004672|GO:0005524|GO:0006468	6468	0.262789	0.023817	protein phosphorylation
TRINITY_DN4521_c0_g2_i3	SMART	SM00365	LRR_sd22_2	-	-		6468	0.262789	0.023817	protein phosphorylation
TRINITY_DN4521_c0_g2_i3	SMART	SM00220	serkin_6	IPR000719	Protein kinase domain	GO:0004672|GO:0005524|GO:0006468	6468	0.262789	0.023817	protein phosphorylation
TRINITY_DN4521_c0_g2_i3	SUPERFAMILY	SSF52058	L domain-like	-	-		6468	0.262789	0.023817	protein phosphorylation
TRINITY_DN4521_c0_g2_i3	PANTHER	PTHR48007	LEUCINE-RICH REPEAT RECEPTOR-LIKE PROTEIN KINASE PXC1	IPR046959	Pollen receptor-like kinase 1-6/SFR4-like	-	6468	0.262789	0.023817	protein phosphorylation
TRINITY_DN4521_c0_g2_i3	Pfam	PF13855	Leucine rich repeat	IPR001611	Leucine-rich repeat	GO:0005515	6468	0.262789	0.023817	protein phosphorylation
TRINITY_DN4521_c0_g2_i3	SMART	SM00369	LRR_typ_2	IPR003591	Leucine-rich repeat, typical subtype	-	6468	0.262789	0.023817	protein phosphorylation
TRINITY_DN4521_c0_g2_i3	SUPERFAMILY	SSF52047	RNI-like	-	-		6468	0.262789	0.023817	protein phosphorylation
TRINITY_DN4521_c0_g2_i3	MobiDBLite	mobidb-lite	consensus disorder prediction	-	-		6468	0.262789	0.023817	protein phosphorylation
TRINITY_DN4521_c0_g2_i2	Gene3D	G3DSA:1.10.510.10	Transferase(Phosphotransferase) domain 1	-	-		6468	7.73879	9.75427	protein phosphorylation
TRINITY_DN4521_c0_g2_i2	Gene3D	G3DSA:3.80.10.10	Ribonuclease Inhibitor	IPR032675	Leucine-rich repeat domain superfamily	-	6468	7.73879	9.75427	protein phosphorylation
TRINITY_DN4521_c0_g2_i2	Gene3D	G3DSA:3.30.200.20	Phosphorylase Kinase; domain 1	-	-		6468	7.73879	9.75427	protein phosphorylation
TRINITY_DN4521_c0_g2_i2	Pfam	PF08263	Leucine rich repeat N-terminal domain	IPR013210	Leucine-rich repeat-containing N-terminal, plant-type	-	6468	7.73879	9.75427	protein phosphorylation
TRINITY_DN4521_c0_g2_i2	SUPERFAMILY	SSF56112	Protein kinase-like (PK-like)	IPR011009	Protein kinase-like domain superfamily	-	6468	7.73879	9.75427	protein phosphorylation
TRINITY_DN4521_c0_g2_i2	Pfam	PF00069	Protein kinase domain	IPR000719	Protein kinase domain	GO:0004672|GO:0005524|GO:0006468	6468	7.73879	9.75427	protein phosphorylation
TRINITY_DN4521_c0_g2_i2	SMART	SM00365	LRR_sd22_2	-	-		6468	7.73879	9.75427	protein phosphorylation
TRINITY_DN4521_c0_g2_i2	SMART	SM00220	serkin_6	IPR000719	Protein kinase domain	GO:0004672|GO:0005524|GO:0006468	6468	7.73879	9.75427	protein phosphorylation
TRINITY_DN4521_c0_g2_i2	SUPERFAMILY	SSF52058	L domain-like	-	-		6468	7.73879	9.75427	protein phosphorylation
TRINITY_DN4521_c0_g2_i2	PANTHER	PTHR48007	LEUCINE-RICH REPEAT RECEPTOR-LIKE PROTEIN KINASE PXC1	IPR046959	Pollen receptor-like kinase 1-6/SFR4-like	-	6468	7.73879	9.75427	protein phosphorylation
TRINITY_DN4521_c0_g2_i2	Pfam	PF13855	Leucine rich repeat	IPR001611	Leucine-rich repeat	GO:0005515	6468	7.73879	9.75427	protein phosphorylation
TRINITY_DN4521_c0_g2_i2	SMART	SM00369	LRR_typ_2	IPR003591	Leucine-rich repeat, typical subtype	-	6468	7.73879	9.75427	protein phosphorylation
TRINITY_DN4521_c0_g2_i2	SUPERFAMILY	SSF52047	RNI-like	-	-		6468	7.73879	9.75427	protein phosphorylation
TRINITY_DN4521_c0_g2_i2	MobiDBLite	mobidb-lite	consensus disorder prediction	-	-		6468	7.73879	9.75427	protein phosphorylation
TRINITY_DN1609_c0_g1_i2	PANTHER	PTHR46039	SUCROSE-PHOSPHATE SYNTHASE 3-RELATED	-	-		5985	2.68607	3.55864	sucrose metabolic process
TRINITY_DN1609_c0_g1_i2	NCBIfam	TIGR02468	sucrose-phosphate synthase	IPR012819	Sucrose-phosphate synthase, plant	GO:0005985|GO:0046524	5985	2.68607	3.55864	sucrose metabolic process
TRINITY_DN1609_c0_g1_i2	CDD	cd16419	HAD_SPS	IPR035659	Sucrose-phosphate synthase, C-terminal	-	5985	2.68607	3.55864	sucrose metabolic process
TRINITY_DN1609_c0_g1_i2	Pfam	PF13579	Glycosyl transferase 4-like domain	IPR028098	Glycosyltransferase subfamily 4-like, N-terminal domain	-	5985	2.68607	3.55864	sucrose metabolic process
TRINITY_DN1609_c0_g1_i2	Pfam	PF05116	Sucrose-6F-phosphate phosphohydrolase	IPR006380	Sucrose phosphatase-like domain	-	5985	2.68607	3.55864	sucrose metabolic process
TRINITY_DN1609_c0_g1_i2	Gene3D	G3DSA:3.40.50.2000	Glycogen Phosphorylase B;	-	-		5985	2.68607	3.55864	sucrose metabolic process
TRINITY_DN1609_c0_g1_i2	SUPERFAMILY	SSF53756	UDP-Glycosyltransferase/glycogen phosphorylase	-	-		5985	2.68607	3.55864	sucrose metabolic process
TRINITY_DN1609_c0_g1_i2	Pfam	PF00534	Glycosyl transferases group 1	IPR001296	Glycosyl transferase, family 1	GO:0016757	5985	2.68607	3.55864	sucrose metabolic process
TRINITY_DN2707_c0_g2_i6	SMART	SM00387	HKATPase_4	IPR003594	Histidine kinase/HSP90-like ATPase	-	6457		0.453155	protein folding
TRINITY_DN2707_c0_g2_i6	Coils	Coil	Coil	-	-		6457		0.453155	protein folding
TRINITY_DN2707_c0_g2_i6	MobiDBLite	mobidb-lite	consensus disorder prediction	-	-		6457		0.453155	protein folding
TRINITY_DN2707_c0_g2_i6	Gene3D	G3DSA:3.30.230.80	-	-	-		6457		0.453155	protein folding
TRINITY_DN2707_c0_g2_i6	Gene3D	G3DSA:3.30.565.10	-	IPR036890	Histidine kinase/HSP90-like ATPase superfamily	-	6457		0.453155	protein folding
TRINITY_DN2707_c0_g2_i6	PANTHER	PTHR11528	HEAT SHOCK PROTEIN 90 FAMILY MEMBER	IPR001404	Heat shock protein Hsp90 family	GO:0005524|GO:0006457|GO:0016887|GO:0051082|GO:0140662	6457		0.453155	protein folding
TRINITY_DN2707_c0_g2_i6	Gene3D	G3DSA:1.20.120.790	-	IPR037196	HSP90, C-terminal domain	-	6457		0.453155	protein folding
TRINITY_DN2707_c0_g2_i6	Gene3D	G3DSA:3.40.50.11260	-	-	-		6457		0.453155	protein folding
TRINITY_DN2707_c0_g2_i6	Pfam	PF02518	Histidine kinase-, DNA gyrase B-, and HSP90-like ATPase	IPR003594	Histidine kinase/HSP90-like ATPase	-	6457		0.453155	protein folding
TRINITY_DN2707_c0_g2_i6	Pfam	PF00183	Hsp90 protein	IPR001404	Heat shock protein Hsp90 family	GO:0005524|GO:0006457|GO:0016887|GO:0051082|GO:0140662	6457		0.453155	protein folding
TRINITY_DN2707_c0_g2_i6	PIRSF	PIRSF002583	HSP90_HTPG	IPR001404	Heat shock protein Hsp90 family	GO:0005524|GO:0006457|GO:0016887|GO:0051082|GO:0140662	6457		0.453155	protein folding
TRINITY_DN2707_c0_g2_i6	CDD	cd16927	HATPase_Hsp90-like	IPR020575	Heat shock protein Hsp90, N-terminal	-	6457		0.453155	protein folding
TRINITY_DN2707_c0_g2_i6	PRINTS	PR00775	90kDa heat shock protein signature	IPR020575	Heat shock protein Hsp90, N-terminal	-	6457		0.453155	protein folding
TRINITY_DN2707_c0_g2_i6	SUPERFAMILY	SSF55874	ATPase domain of HSP90 chaperone/DNA topoisomerase II/histidine kinase	IPR036890	Histidine kinase/HSP90-like ATPase superfamily	-	6457		0.453155	protein folding
TRINITY_DN2707_c0_g2_i6	SUPERFAMILY	SSF110942	HSP90 C-terminal domain	IPR037196	HSP90, C-terminal domain	-	6457		0.453155	protein folding
TRINITY_DN2707_c0_g2_i6	SUPERFAMILY	SSF54211	Ribosomal protein S5 domain 2-like	IPR020568	Ribosomal protein S5 domain 2-type fold	-	6457		0.453155	protein folding
TRINITY_DN1612_c0_g1_i15	Gene3D	G3DSA:3.30.1360.10	-	IPR036603	RNA polymerase, RBP11-like subunit	GO:0006351|GO:0046983	15979		0.246792	photosynthesis
TRINITY_DN1612_c0_g1_i15	Gene3D	G3DSA:3.30.1360.10	-	IPR036603	RNA polymerase, RBP11-like subunit	GO:0006351|GO:0046983	9767		0.246792	photosynthetic electron transport chain
TRINITY_DN1612_c0_g1_i15	Gene3D	G3DSA:3.30.1360.10	-	IPR036603	RNA polymerase, RBP11-like subunit	GO:0006351|GO:0046983	9772		0.246792	photosynthetic electron transport in photosystem II
TRINITY_DN1612_c0_g1_i15	Gene3D	G3DSA:3.30.1360.10	-	IPR036603	RNA polymerase, RBP11-like subunit	GO:0006351|GO:0046983	19684		0.246792	photosynthesis, light reaction
TRINITY_DN1612_c0_g1_i15	SUPERFAMILY	SSF55257	RBP11-like subunits of RNA polymerase	IPR036603	RNA polymerase, RBP11-like subunit	GO:0006351|GO:0046983	15979		0.246792	photosynthesis
TRINITY_DN1612_c0_g1_i15	SUPERFAMILY	SSF55257	RBP11-like subunits of RNA polymerase	IPR036603	RNA polymerase, RBP11-like subunit	GO:0006351|GO:0046983	9767		0.246792	photosynthetic electron transport chain
TRINITY_DN1612_c0_g1_i15	SUPERFAMILY	SSF55257	RBP11-like subunits of RNA polymerase	IPR036603	RNA polymerase, RBP11-like subunit	GO:0006351|GO:0046983	9772		0.246792	photosynthetic electron transport in photosystem II
TRINITY_DN1612_c0_g1_i15	SUPERFAMILY	SSF55257	RBP11-like subunits of RNA polymerase	IPR036603	RNA polymerase, RBP11-like subunit	GO:0006351|GO:0046983	19684		0.246792	photosynthesis, light reaction
TRINITY_DN1612_c0_g1_i15	Pfam	PF03118	Bacterial RNA polymerase, alpha chain C terminal domain	IPR011260	RNA polymerase, alpha subunit, C-terminal	GO:0003677|GO:0003899|GO:0006351	15979		0.246792	photosynthesis
TRINITY_DN1612_c0_g1_i15	Pfam	PF03118	Bacterial RNA polymerase, alpha chain C terminal domain	IPR011260	RNA polymerase, alpha subunit, C-terminal	GO:0003677|GO:0003899|GO:0006351	9767		0.246792	photosynthetic electron transport chain
TRINITY_DN1612_c0_g1_i15	Pfam	PF03118	Bacterial RNA polymerase, alpha chain C terminal domain	IPR011260	RNA polymerase, alpha subunit, C-terminal	GO:0003677|GO:0003899|GO:0006351	9772		0.246792	photosynthetic electron transport in photosystem II
TRINITY_DN1612_c0_g1_i15	Pfam	PF03118	Bacterial RNA polymerase, alpha chain C terminal domain	IPR011260	RNA polymerase, alpha subunit, C-terminal	GO:0003677|GO:0003899|GO:0006351	19684		0.246792	photosynthesis, light reaction
TRINITY_DN1612_c0_g1_i15	Gene3D	G3DSA:1.10.150.20	-	-	-		15979		0.246792	photosynthesis
TRINITY_DN1612_c0_g1_i15	Gene3D	G3DSA:1.10.150.20	-	-	-		9767		0.246792	photosynthetic electron transport chain
TRINITY_DN1612_c0_g1_i15	Gene3D	G3DSA:1.10.150.20	-	-	-		9772		0.246792	photosynthetic electron transport in photosystem II
TRINITY_DN1612_c0_g1_i15	Gene3D	G3DSA:1.10.150.20	-	-	-		19684		0.246792	photosynthesis, light reaction
TRINITY_DN1612_c0_g1_i15	SUPERFAMILY	SSF47789	C-terminal domain of RNA polymerase alpha subunit	-	-		15979		0.246792	photosynthesis
TRINITY_DN1612_c0_g1_i15	SUPERFAMILY	SSF47789	C-terminal domain of RNA polymerase alpha subunit	-	-		9767		0.246792	photosynthetic electron transport chain
TRINITY_DN1612_c0_g1_i15	SUPERFAMILY	SSF47789	C-terminal domain of RNA polymerase alpha subunit	-	-		9772		0.246792	photosynthetic electron transport in photosystem II
TRINITY_DN1612_c0_g1_i15	SUPERFAMILY	SSF47789	C-terminal domain of RNA polymerase alpha subunit	-	-		19684		0.246792	photosynthesis, light reaction
TRINITY_DN1612_c0_g1_i15	CDD	cd00284	Cytochrome_b_N	IPR005797	Cytochrome b/b6, N-terminal	GO:0009055|GO:0016020|GO:0016491	15979		0.246792	photosynthesis
TRINITY_DN1612_c0_g1_i15	CDD	cd00284	Cytochrome_b_N	IPR005797	Cytochrome b/b6, N-terminal	GO:0009055|GO:0016020|GO:0016491	9767		0.246792	photosynthetic electron transport chain
TRINITY_DN1612_c0_g1_i15	CDD	cd00284	Cytochrome_b_N	IPR005797	Cytochrome b/b6, N-terminal	GO:0009055|GO:0016020|GO:0016491	9772		0.246792	photosynthetic electron transport in photosystem II
TRINITY_DN1612_c0_g1_i15	CDD	cd00284	Cytochrome_b_N	IPR005797	Cytochrome b/b6, N-terminal	GO:0009055|GO:0016020|GO:0016491	19684		0.246792	photosynthesis, light reaction
TRINITY_DN1612_c0_g1_i15	SUPERFAMILY	SSF81342	Transmembrane di-heme cytochromes	IPR016174	Di-haem cytochrome, transmembrane	GO:0016020|GO:0022904	15979		0.246792	photosynthesis
TRINITY_DN1612_c0_g1_i15	SUPERFAMILY	SSF81342	Transmembrane di-heme cytochromes	IPR016174	Di-haem cytochrome, transmembrane	GO:0016020|GO:0022904	9767		0.246792	photosynthetic electron transport chain
TRINITY_DN1612_c0_g1_i15	SUPERFAMILY	SSF81342	Transmembrane di-heme cytochromes	IPR016174	Di-haem cytochrome, transmembrane	GO:0016020|GO:0022904	9772		0.246792	photosynthetic electron transport in photosystem II
TRINITY_DN1612_c0_g1_i15	SUPERFAMILY	SSF81342	Transmembrane di-heme cytochromes	IPR016174	Di-haem cytochrome, transmembrane	GO:0016020|GO:0022904	19684		0.246792	photosynthesis, light reaction
TRINITY_DN1612_c0_g1_i15	Gene3D	G3DSA:1.20.810.10	Cytochrome Bc1 Complex; Chain C	IPR027387	Cytochrome b/b6-like domain superfamily	-	15979		0.246792	photosynthesis
TRINITY_DN1612_c0_g1_i15	Gene3D	G3DSA:1.20.810.10	Cytochrome Bc1 Complex; Chain C	IPR027387	Cytochrome b/b6-like domain superfamily	-	9767		0.246792	photosynthetic electron transport chain
TRINITY_DN1612_c0_g1_i15	Gene3D	G3DSA:1.20.810.10	Cytochrome Bc1 Complex; Chain C	IPR027387	Cytochrome b/b6-like domain superfamily	-	9772		0.246792	photosynthetic electron transport in photosystem II
TRINITY_DN1612_c0_g1_i15	Gene3D	G3DSA:1.20.810.10	Cytochrome Bc1 Complex; Chain C	IPR027387	Cytochrome b/b6-like domain superfamily	-	19684		0.246792	photosynthesis, light reaction
TRINITY_DN1612_c0_g1_i15	Pfam	PF00033	Cytochrome b/b6/petB	IPR005797	Cytochrome b/b6, N-terminal	GO:0009055|GO:0016020|GO:0016491	15979		0.246792	photosynthesis
TRINITY_DN1612_c0_g1_i15	Pfam	PF00033	Cytochrome b/b6/petB	IPR005797	Cytochrome b/b6, N-terminal	GO:0009055|GO:0016020|GO:0016491	9767		0.246792	photosynthetic electron transport chain
TRINITY_DN1612_c0_g1_i15	Pfam	PF00033	Cytochrome b/b6/petB	IPR005797	Cytochrome b/b6, N-terminal	GO:0009055|GO:0016020|GO:0016491	9772		0.246792	photosynthetic electron transport in photosystem II
TRINITY_DN1612_c0_g1_i15	Pfam	PF00033	Cytochrome b/b6/petB	IPR005797	Cytochrome b/b6, N-terminal	GO:0009055|GO:0016020|GO:0016491	19684		0.246792	photosynthesis, light reaction
TRINITY_DN1612_c0_g1_i15	PANTHER	PTHR19271	CYTOCHROME B	-	-		15979		0.246792	photosynthesis
TRINITY_DN1612_c0_g1_i15	PANTHER	PTHR19271	CYTOCHROME B	-	-		9767		0.246792	photosynthetic electron transport chain
TRINITY_DN1612_c0_g1_i15	PANTHER	PTHR19271	CYTOCHROME B	-	-		9772		0.246792	photosynthetic electron transport in photosystem II
TRINITY_DN1612_c0_g1_i15	PANTHER	PTHR19271	CYTOCHROME B	-	-		19684		0.246792	photosynthesis, light reaction
TRINITY_DN1612_c0_g1_i15	CDD	cd00290	cytochrome_b_C	IPR005798	Cytochrome b/b6, C-terminal	GO:0009055|GO:0016020|GO:0016491	15979		0.246792	photosynthesis
TRINITY_DN1612_c0_g1_i15	CDD	cd00290	cytochrome_b_C	IPR005798	Cytochrome b/b6, C-terminal	GO:0009055|GO:0016020|GO:0016491	9767		0.246792	photosynthetic electron transport chain
TRINITY_DN1612_c0_g1_i15	CDD	cd00290	cytochrome_b_C	IPR005798	Cytochrome b/b6, C-terminal	GO:0009055|GO:0016020|GO:0016491	9772		0.246792	photosynthetic electron transport in photosystem II
TRINITY_DN1612_c0_g1_i15	CDD	cd00290	cytochrome_b_C	IPR005798	Cytochrome b/b6, C-terminal	GO:0009055|GO:0016020|GO:0016491	19684		0.246792	photosynthesis, light reaction
TRINITY_DN1612_c0_g1_i15	Gene3D	G3DSA:1.10.287.980	plastocyanin oxidoreductase	-	-		15979		0.246792	photosynthesis
TRINITY_DN1612_c0_g1_i15	Gene3D	G3DSA:1.10.287.980	plastocyanin oxidoreductase	-	-		9767		0.246792	photosynthetic electron transport chain
TRINITY_DN1612_c0_g1_i15	Gene3D	G3DSA:1.10.287.980	plastocyanin oxidoreductase	-	-		9772		0.246792	photosynthetic electron transport in photosystem II
TRINITY_DN1612_c0_g1_i15	Gene3D	G3DSA:1.10.287.980	plastocyanin oxidoreductase	-	-		19684		0.246792	photosynthesis, light reaction
TRINITY_DN1612_c0_g1_i15	SUPERFAMILY	SSF81648	a domain/subunit of cytochrome bc1 complex (Ubiquinol-cytochrome c reductase)	IPR036150	Cytochrome b/b6, C-terminal domain superfamily	GO:0009055|GO:0016020|GO:0016491	15979		0.246792	photosynthesis
TRINITY_DN1612_c0_g1_i15	SUPERFAMILY	SSF81648	a domain/subunit of cytochrome bc1 complex (Ubiquinol-cytochrome c reductase)	IPR036150	Cytochrome b/b6, C-terminal domain superfamily	GO:0009055|GO:0016020|GO:0016491	9767		0.246792	photosynthetic electron transport chain
TRINITY_DN1612_c0_g1_i15	SUPERFAMILY	SSF81648	a domain/subunit of cytochrome bc1 complex (Ubiquinol-cytochrome c reductase)	IPR036150	Cytochrome b/b6, C-terminal domain superfamily	GO:0009055|GO:0016020|GO:0016491	9772		0.246792	photosynthetic electron transport in photosystem II
TRINITY_DN1612_c0_g1_i15	SUPERFAMILY	SSF81648	a domain/subunit of cytochrome bc1 complex (Ubiquinol-cytochrome c reductase)	IPR036150	Cytochrome b/b6, C-terminal domain superfamily	GO:0009055|GO:0016020|GO:0016491	19684		0.246792	photosynthesis, light reaction
TRINITY_DN1612_c0_g1_i15	NCBIfam	TIGR01156	cytochrome b6-f complex subunit IV	IPR005870	Cytochrome b6/f complex, subunit IV	GO:0009767|GO:0042651|GO:0045156	15979		0.246792	photosynthesis
TRINITY_DN1612_c0_g1_i15	NCBIfam	TIGR01156	cytochrome b6-f complex subunit IV	IPR005870	Cytochrome b6/f complex, subunit IV	GO:0009767|GO:0042651|GO:0045156	9767		0.246792	photosynthetic electron transport chain
TRINITY_DN1612_c0_g1_i15	NCBIfam	TIGR01156	cytochrome b6-f complex subunit IV	IPR005870	Cytochrome b6/f complex, subunit IV	GO:0009767|GO:0042651|GO:0045156	9772		0.246792	photosynthetic electron transport in photosystem II
TRINITY_DN1612_c0_g1_i15	NCBIfam	TIGR01156	cytochrome b6-f complex subunit IV	IPR005870	Cytochrome b6/f complex, subunit IV	GO:0009767|GO:0042651|GO:0045156	19684		0.246792	photosynthesis, light reaction
TRINITY_DN1612_c0_g1_i15	PIRSF	PIRSF000033	Cytochrome_b6f_IV	IPR005870	Cytochrome b6/f complex, subunit IV	GO:0009767|GO:0042651|GO:0045156	15979		0.246792	photosynthesis
TRINITY_DN1612_c0_g1_i15	PIRSF	PIRSF000033	Cytochrome_b6f_IV	IPR005870	Cytochrome b6/f complex, subunit IV	GO:0009767|GO:0042651|GO:0045156	9767		0.246792	photosynthetic electron transport chain
TRINITY_DN1612_c0_g1_i15	PIRSF	PIRSF000033	Cytochrome_b6f_IV	IPR005870	Cytochrome b6/f complex, subunit IV	GO:0009767|GO:0042651|GO:0045156	9772		0.246792	photosynthetic electron transport in photosystem II
TRINITY_DN1612_c0_g1_i15	PIRSF	PIRSF000033	Cytochrome_b6f_IV	IPR005870	Cytochrome b6/f complex, subunit IV	GO:0009767|GO:0042651|GO:0045156	19684		0.246792	photosynthesis, light reaction
TRINITY_DN1612_c0_g1_i15	Gene3D	G3DSA:1.20.5.510	Single helix bin	-	-		15979		0.246792	photosynthesis
TRINITY_DN1612_c0_g1_i15	Gene3D	G3DSA:1.20.5.510	Single helix bin	-	-		9767		0.246792	photosynthetic electron transport chain
TRINITY_DN1612_c0_g1_i15	Gene3D	G3DSA:1.20.5.510	Single helix bin	-	-		9772		0.246792	photosynthetic electron transport in photosystem II
TRINITY_DN1612_c0_g1_i15	Gene3D	G3DSA:1.20.5.510	Single helix bin	-	-		19684		0.246792	photosynthesis, light reaction
TRINITY_DN1612_c0_g1_i15	Pfam	PF00032	Cytochrome b(C-terminal)/b6/petD	IPR005798	Cytochrome b/b6, C-terminal	GO:0009055|GO:0016020|GO:0016491	15979		0.246792	photosynthesis
TRINITY_DN1612_c0_g1_i15	Pfam	PF00032	Cytochrome b(C-terminal)/b6/petD	IPR005798	Cytochrome b/b6, C-terminal	GO:0009055|GO:0016020|GO:0016491	9767		0.246792	photosynthetic electron transport chain
TRINITY_DN1612_c0_g1_i15	Pfam	PF00032	Cytochrome b(C-terminal)/b6/petD	IPR005798	Cytochrome b/b6, C-terminal	GO:0009055|GO:0016020|GO:0016491	9772		0.246792	photosynthetic electron transport in photosystem II
TRINITY_DN1612_c0_g1_i15	Pfam	PF00032	Cytochrome b(C-terminal)/b6/petD	IPR005798	Cytochrome b/b6, C-terminal	GO:0009055|GO:0016020|GO:0016491	19684		0.246792	photosynthesis, light reaction
TRINITY_DN1612_c0_g1_i15	NCBIfam	TIGR03039	photosystem II chlorophyll-binding protein CP47	IPR017486	Photosystem II CP47 reaction centre protein	GO:0009523|GO:0009772|GO:0015979|GO:0016020|GO:0016168|GO:0045156	15979		0.246792	photosynthesis
TRINITY_DN1612_c0_g1_i15	NCBIfam	TIGR03039	photosystem II chlorophyll-binding protein CP47	IPR017486	Photosystem II CP47 reaction centre protein	GO:0009523|GO:0009772|GO:0015979|GO:0016020|GO:0016168|GO:0045156	9767		0.246792	photosynthetic electron transport chain
TRINITY_DN1612_c0_g1_i15	NCBIfam	TIGR03039	photosystem II chlorophyll-binding protein CP47	IPR017486	Photosystem II CP47 reaction centre protein	GO:0009523|GO:0009772|GO:0015979|GO:0016020|GO:0016168|GO:0045156	9772		0.246792	photosynthetic electron transport in photosystem II
TRINITY_DN1612_c0_g1_i15	NCBIfam	TIGR03039	photosystem II chlorophyll-binding protein CP47	IPR017486	Photosystem II CP47 reaction centre protein	GO:0009523|GO:0009772|GO:0015979|GO:0016020|GO:0016168|GO:0045156	19684		0.246792	photosynthesis, light reaction
TRINITY_DN1612_c0_g1_i15	SUPERFAMILY	SSF161077	Photosystem II antenna protein-like	IPR036001	Photosystem antenna protein-like superfamily	GO:0009521|GO:0009767|GO:0016020|GO:0016168|GO:0019684	15979		0.246792	photosynthesis
TRINITY_DN1612_c0_g1_i15	SUPERFAMILY	SSF161077	Photosystem II antenna protein-like	IPR036001	Photosystem antenna protein-like superfamily	GO:0009521|GO:0009767|GO:0016020|GO:0016168|GO:0019684	9767		0.246792	photosynthetic electron transport chain
TRINITY_DN1612_c0_g1_i15	SUPERFAMILY	SSF161077	Photosystem II antenna protein-like	IPR036001	Photosystem antenna protein-like superfamily	GO:0009521|GO:0009767|GO:0016020|GO:0016168|GO:0019684	9772		0.246792	photosynthetic electron transport in photosystem II
TRINITY_DN1612_c0_g1_i15	SUPERFAMILY	SSF161077	Photosystem II antenna protein-like	IPR036001	Photosystem antenna protein-like superfamily	GO:0009521|GO:0009767|GO:0016020|GO:0016168|GO:0019684	19684		0.246792	photosynthesis, light reaction
TRINITY_DN1612_c0_g1_i15	Hamap	MF_01495	Photosystem II CP47 reaction center protein [psbB].	IPR017486	Photosystem II CP47 reaction centre protein	GO:0009523|GO:0009772|GO:0015979|GO:0016020|GO:0016168|GO:0045156	15979		0.246792	photosynthesis
TRINITY_DN1612_c0_g1_i15	Hamap	MF_01495	Photosystem II CP47 reaction center protein [psbB].	IPR017486	Photosystem II CP47 reaction centre protein	GO:0009523|GO:0009772|GO:0015979|GO:0016020|GO:0016168|GO:0045156	9767		0.246792	photosynthetic electron transport chain
TRINITY_DN1612_c0_g1_i15	Hamap	MF_01495	Photosystem II CP47 reaction center protein [psbB].	IPR017486	Photosystem II CP47 reaction centre protein	GO:0009523|GO:0009772|GO:0015979|GO:0016020|GO:0016168|GO:0045156	9772		0.246792	photosynthetic electron transport in photosystem II
TRINITY_DN1612_c0_g1_i15	Hamap	MF_01495	Photosystem II CP47 reaction center protein [psbB].	IPR017486	Photosystem II CP47 reaction centre protein	GO:0009523|GO:0009772|GO:0015979|GO:0016020|GO:0016168|GO:0045156	19684		0.246792	photosynthesis, light reaction
TRINITY_DN1612_c0_g1_i15	Gene3D	G3DSA:3.10.680.10	Photosystem II CP47 reaction center protein	-	-		15979		0.246792	photosynthesis
TRINITY_DN1612_c0_g1_i15	Gene3D	G3DSA:3.10.680.10	Photosystem II CP47 reaction center protein	-	-		9767		0.246792	photosynthetic electron transport chain
TRINITY_DN1612_c0_g1_i15	Gene3D	G3DSA:3.10.680.10	Photosystem II CP47 reaction center protein	-	-		9772		0.246792	photosynthetic electron transport in photosystem II
TRINITY_DN1612_c0_g1_i15	Gene3D	G3DSA:3.10.680.10	Photosystem II CP47 reaction center protein	-	-		19684		0.246792	photosynthesis, light reaction
TRINITY_DN1612_c0_g1_i15	Pfam	PF00421	Photosystem II protein	IPR000932	Photosystem antenna protein-like	GO:0009521|GO:0009767|GO:0016020|GO:0016168|GO:0019684	15979		0.246792	photosynthesis
TRINITY_DN1612_c0_g1_i15	Pfam	PF00421	Photosystem II protein	IPR000932	Photosystem antenna protein-like	GO:0009521|GO:0009767|GO:0016020|GO:0016168|GO:0019684	9767		0.246792	photosynthetic electron transport chain
TRINITY_DN1612_c0_g1_i15	Pfam	PF00421	Photosystem II protein	IPR000932	Photosystem antenna protein-like	GO:0009521|GO:0009767|GO:0016020|GO:0016168|GO:0019684	9772		0.246792	photosynthetic electron transport in photosystem II
TRINITY_DN1612_c0_g1_i15	Pfam	PF00421	Photosystem II protein	IPR000932	Photosystem antenna protein-like	GO:0009521|GO:0009767|GO:0016020|GO:0016168|GO:0019684	19684		0.246792	photosynthesis, light reaction
TRINITY_DN1612_c0_g1_i11	Gene3D	G3DSA:3.30.1360.10	-	IPR036603	RNA polymerase, RBP11-like subunit	GO:0006351|GO:0046983	15979		0.339318	photosynthesis
TRINITY_DN1612_c0_g1_i11	Gene3D	G3DSA:3.30.1360.10	-	IPR036603	RNA polymerase, RBP11-like subunit	GO:0006351|GO:0046983	9767		0.339318	photosynthetic electron transport chain
TRINITY_DN1612_c0_g1_i11	Gene3D	G3DSA:3.30.1360.10	-	IPR036603	RNA polymerase, RBP11-like subunit	GO:0006351|GO:0046983	9772		0.339318	photosynthetic electron transport in photosystem II
TRINITY_DN1612_c0_g1_i11	Gene3D	G3DSA:3.30.1360.10	-	IPR036603	RNA polymerase, RBP11-like subunit	GO:0006351|GO:0046983	19684		0.339318	photosynthesis, light reaction
TRINITY_DN1612_c0_g1_i11	SUPERFAMILY	SSF55257	RBP11-like subunits of RNA polymerase	IPR036603	RNA polymerase, RBP11-like subunit	GO:0006351|GO:0046983	15979		0.339318	photosynthesis
TRINITY_DN1612_c0_g1_i11	SUPERFAMILY	SSF55257	RBP11-like subunits of RNA polymerase	IPR036603	RNA polymerase, RBP11-like subunit	GO:0006351|GO:0046983	9767		0.339318	photosynthetic electron transport chain
TRINITY_DN1612_c0_g1_i11	SUPERFAMILY	SSF55257	RBP11-like subunits of RNA polymerase	IPR036603	RNA polymerase, RBP11-like subunit	GO:0006351|GO:0046983	9772		0.339318	photosynthetic electron transport in photosystem II
TRINITY_DN1612_c0_g1_i11	SUPERFAMILY	SSF55257	RBP11-like subunits of RNA polymerase	IPR036603	RNA polymerase, RBP11-like subunit	GO:0006351|GO:0046983	19684		0.339318	photosynthesis, light reaction
TRINITY_DN1612_c0_g1_i11	Pfam	PF03118	Bacterial RNA polymerase, alpha chain C terminal domain	IPR011260	RNA polymerase, alpha subunit, C-terminal	GO:0003677|GO:0003899|GO:0006351	15979		0.339318	photosynthesis
TRINITY_DN1612_c0_g1_i11	Pfam	PF03118	Bacterial RNA polymerase, alpha chain C terminal domain	IPR011260	RNA polymerase, alpha subunit, C-terminal	GO:0003677|GO:0003899|GO:0006351	9767		0.339318	photosynthetic electron transport chain
TRINITY_DN1612_c0_g1_i11	Pfam	PF03118	Bacterial RNA polymerase, alpha chain C terminal domain	IPR011260	RNA polymerase, alpha subunit, C-terminal	GO:0003677|GO:0003899|GO:0006351	9772		0.339318	photosynthetic electron transport in photosystem II
TRINITY_DN1612_c0_g1_i11	Pfam	PF03118	Bacterial RNA polymerase, alpha chain C terminal domain	IPR011260	RNA polymerase, alpha subunit, C-terminal	GO:0003677|GO:0003899|GO:0006351	19684		0.339318	photosynthesis, light reaction
TRINITY_DN1612_c0_g1_i11	Gene3D	G3DSA:1.10.150.20	-	-	-		15979		0.339318	photosynthesis
TRINITY_DN1612_c0_g1_i11	Gene3D	G3DSA:1.10.150.20	-	-	-		9767		0.339318	photosynthetic electron transport chain
TRINITY_DN1612_c0_g1_i11	Gene3D	G3DSA:1.10.150.20	-	-	-		9772		0.339318	photosynthetic electron transport in photosystem II
TRINITY_DN1612_c0_g1_i11	Gene3D	G3DSA:1.10.150.20	-	-	-		19684		0.339318	photosynthesis, light reaction
TRINITY_DN1612_c0_g1_i11	SUPERFAMILY	SSF47789	C-terminal domain of RNA polymerase alpha subunit	-	-		15979		0.339318	photosynthesis
TRINITY_DN1612_c0_g1_i11	SUPERFAMILY	SSF47789	C-terminal domain of RNA polymerase alpha subunit	-	-		9767		0.339318	photosynthetic electron transport chain
TRINITY_DN1612_c0_g1_i11	SUPERFAMILY	SSF47789	C-terminal domain of RNA polymerase alpha subunit	-	-		9772		0.339318	photosynthetic electron transport in photosystem II
TRINITY_DN1612_c0_g1_i11	SUPERFAMILY	SSF47789	C-terminal domain of RNA polymerase alpha subunit	-	-		19684		0.339318	photosynthesis, light reaction
TRINITY_DN1612_c0_g1_i11	PIRSF	PIRSF000033	Cytochrome_b6f_IV	IPR005870	Cytochrome b6/f complex, subunit IV	GO:0009767|GO:0042651|GO:0045156	15979		0.339318	photosynthesis
TRINITY_DN1612_c0_g1_i11	PIRSF	PIRSF000033	Cytochrome_b6f_IV	IPR005870	Cytochrome b6/f complex, subunit IV	GO:0009767|GO:0042651|GO:0045156	9767		0.339318	photosynthetic electron transport chain
TRINITY_DN1612_c0_g1_i11	PIRSF	PIRSF000033	Cytochrome_b6f_IV	IPR005870	Cytochrome b6/f complex, subunit IV	GO:0009767|GO:0042651|GO:0045156	9772		0.339318	photosynthetic electron transport in photosystem II
TRINITY_DN1612_c0_g1_i11	PIRSF	PIRSF000033	Cytochrome_b6f_IV	IPR005870	Cytochrome b6/f complex, subunit IV	GO:0009767|GO:0042651|GO:0045156	19684		0.339318	photosynthesis, light reaction
TRINITY_DN1612_c0_g1_i11	Gene3D	G3DSA:1.20.5.510	Single helix bin	-	-		15979		0.339318	photosynthesis
TRINITY_DN1612_c0_g1_i11	Gene3D	G3DSA:1.20.5.510	Single helix bin	-	-		9767		0.339318	photosynthetic electron transport chain
TRINITY_DN1612_c0_g1_i11	Gene3D	G3DSA:1.20.5.510	Single helix bin	-	-		9772		0.339318	photosynthetic electron transport in photosystem II
TRINITY_DN1612_c0_g1_i11	Gene3D	G3DSA:1.20.5.510	Single helix bin	-	-		19684		0.339318	photosynthesis, light reaction
TRINITY_DN1612_c0_g1_i11	Hamap	MF_01344	Cytochrome b6-f complex subunit 4 [petD].	IPR005870	Cytochrome b6/f complex, subunit IV	GO:0009767|GO:0042651|GO:0045156	15979		0.339318	photosynthesis
TRINITY_DN1612_c0_g1_i11	Hamap	MF_01344	Cytochrome b6-f complex subunit 4 [petD].	IPR005870	Cytochrome b6/f complex, subunit IV	GO:0009767|GO:0042651|GO:0045156	9767		0.339318	photosynthetic electron transport chain
TRINITY_DN1612_c0_g1_i11	Hamap	MF_01344	Cytochrome b6-f complex subunit 4 [petD].	IPR005870	Cytochrome b6/f complex, subunit IV	GO:0009767|GO:0042651|GO:0045156	9772		0.339318	photosynthetic electron transport in photosystem II
TRINITY_DN1612_c0_g1_i11	Hamap	MF_01344	Cytochrome b6-f complex subunit 4 [petD].	IPR005870	Cytochrome b6/f complex, subunit IV	GO:0009767|GO:0042651|GO:0045156	19684		0.339318	photosynthesis, light reaction
TRINITY_DN1612_c0_g1_i11	CDD	cd00290	cytochrome_b_C	IPR005798	Cytochrome b/b6, C-terminal	GO:0009055|GO:0016020|GO:0016491	15979		0.339318	photosynthesis
TRINITY_DN1612_c0_g1_i11	CDD	cd00290	cytochrome_b_C	IPR005798	Cytochrome b/b6, C-terminal	GO:0009055|GO:0016020|GO:0016491	9767		0.339318	photosynthetic electron transport chain
TRINITY_DN1612_c0_g1_i11	CDD	cd00290	cytochrome_b_C	IPR005798	Cytochrome b/b6, C-terminal	GO:0009055|GO:0016020|GO:0016491	9772		0.339318	photosynthetic electron transport in photosystem II
TRINITY_DN1612_c0_g1_i11	CDD	cd00290	cytochrome_b_C	IPR005798	Cytochrome b/b6, C-terminal	GO:0009055|GO:0016020|GO:0016491	19684		0.339318	photosynthesis, light reaction
TRINITY_DN1612_c0_g1_i11	SUPERFAMILY	SSF81648	a domain/subunit of cytochrome bc1 complex (Ubiquinol-cytochrome c reductase)	IPR036150	Cytochrome b/b6, C-terminal domain superfamily	GO:0009055|GO:0016020|GO:0016491	15979		0.339318	photosynthesis
TRINITY_DN1612_c0_g1_i11	SUPERFAMILY	SSF81648	a domain/subunit of cytochrome bc1 complex (Ubiquinol-cytochrome c reductase)	IPR036150	Cytochrome b/b6, C-terminal domain superfamily	GO:0009055|GO:0016020|GO:0016491	9767		0.339318	photosynthetic electron transport chain
TRINITY_DN1612_c0_g1_i11	SUPERFAMILY	SSF81648	a domain/subunit of cytochrome bc1 complex (Ubiquinol-cytochrome c reductase)	IPR036150	Cytochrome b/b6, C-terminal domain superfamily	GO:0009055|GO:0016020|GO:0016491	9772		0.339318	photosynthetic electron transport in photosystem II
TRINITY_DN1612_c0_g1_i11	SUPERFAMILY	SSF81648	a domain/subunit of cytochrome bc1 complex (Ubiquinol-cytochrome c reductase)	IPR036150	Cytochrome b/b6, C-terminal domain superfamily	GO:0009055|GO:0016020|GO:0016491	19684		0.339318	photosynthesis, light reaction
TRINITY_DN1612_c0_g1_i11	Pfam	PF00032	Cytochrome b(C-terminal)/b6/petD	IPR005798	Cytochrome b/b6, C-terminal	GO:0009055|GO:0016020|GO:0016491	15979		0.339318	photosynthesis
TRINITY_DN1612_c0_g1_i11	Pfam	PF00032	Cytochrome b(C-terminal)/b6/petD	IPR005798	Cytochrome b/b6, C-terminal	GO:0009055|GO:0016020|GO:0016491	9767		0.339318	photosynthetic electron transport chain
TRINITY_DN1612_c0_g1_i11	Pfam	PF00032	Cytochrome b(C-terminal)/b6/petD	IPR005798	Cytochrome b/b6, C-terminal	GO:0009055|GO:0016020|GO:0016491	9772		0.339318	photosynthetic electron transport in photosystem II
TRINITY_DN1612_c0_g1_i11	Pfam	PF00032	Cytochrome b(C-terminal)/b6/petD	IPR005798	Cytochrome b/b6, C-terminal	GO:0009055|GO:0016020|GO:0016491	19684		0.339318	photosynthesis, light reaction
TRINITY_DN1612_c0_g1_i11	Gene3D	G3DSA:1.10.287.980	plastocyanin oxidoreductase	-	-		15979		0.339318	photosynthesis
TRINITY_DN1612_c0_g1_i11	Gene3D	G3DSA:1.10.287.980	plastocyanin oxidoreductase	-	-		9767		0.339318	photosynthetic electron transport chain
TRINITY_DN1612_c0_g1_i11	Gene3D	G3DSA:1.10.287.980	plastocyanin oxidoreductase	-	-		9772		0.339318	photosynthetic electron transport in photosystem II
TRINITY_DN1612_c0_g1_i11	Gene3D	G3DSA:1.10.287.980	plastocyanin oxidoreductase	-	-		19684		0.339318	photosynthesis, light reaction
TRINITY_DN1612_c0_g1_i11	NCBIfam	TIGR01156	cytochrome b6-f complex subunit IV	IPR005870	Cytochrome b6/f complex, subunit IV	GO:0009767|GO:0042651|GO:0045156	15979		0.339318	photosynthesis
TRINITY_DN1612_c0_g1_i11	NCBIfam	TIGR01156	cytochrome b6-f complex subunit IV	IPR005870	Cytochrome b6/f complex, subunit IV	GO:0009767|GO:0042651|GO:0045156	9767		0.339318	photosynthetic electron transport chain
TRINITY_DN1612_c0_g1_i11	NCBIfam	TIGR01156	cytochrome b6-f complex subunit IV	IPR005870	Cytochrome b6/f complex, subunit IV	GO:0009767|GO:0042651|GO:0045156	9772		0.339318	photosynthetic electron transport in photosystem II
TRINITY_DN1612_c0_g1_i11	NCBIfam	TIGR01156	cytochrome b6-f complex subunit IV	IPR005870	Cytochrome b6/f complex, subunit IV	GO:0009767|GO:0042651|GO:0045156	19684		0.339318	photosynthesis, light reaction
TRINITY_DN1612_c0_g1_i11	PANTHER	PTHR19271	CYTOCHROME B	-	-		15979		0.339318	photosynthesis
TRINITY_DN1612_c0_g1_i11	PANTHER	PTHR19271	CYTOCHROME B	-	-		9767		0.339318	photosynthetic electron transport chain
TRINITY_DN1612_c0_g1_i11	PANTHER	PTHR19271	CYTOCHROME B	-	-		9772		0.339318	photosynthetic electron transport in photosystem II
TRINITY_DN1612_c0_g1_i11	PANTHER	PTHR19271	CYTOCHROME B	-	-		19684		0.339318	photosynthesis, light reaction
TRINITY_DN1612_c0_g1_i11	CDD	cd00284	Cytochrome_b_N	IPR005797	Cytochrome b/b6, N-terminal	GO:0009055|GO:0016020|GO:0016491	15979		0.339318	photosynthesis
TRINITY_DN1612_c0_g1_i11	CDD	cd00284	Cytochrome_b_N	IPR005797	Cytochrome b/b6, N-terminal	GO:0009055|GO:0016020|GO:0016491	9767		0.339318	photosynthetic electron transport chain
TRINITY_DN1612_c0_g1_i11	CDD	cd00284	Cytochrome_b_N	IPR005797	Cytochrome b/b6, N-terminal	GO:0009055|GO:0016020|GO:0016491	9772		0.339318	photosynthetic electron transport in photosystem II
TRINITY_DN1612_c0_g1_i11	CDD	cd00284	Cytochrome_b_N	IPR005797	Cytochrome b/b6, N-terminal	GO:0009055|GO:0016020|GO:0016491	19684		0.339318	photosynthesis, light reaction
TRINITY_DN1612_c0_g1_i11	SUPERFAMILY	SSF81342	Transmembrane di-heme cytochromes	IPR016174	Di-haem cytochrome, transmembrane	GO:0016020|GO:0022904	15979		0.339318	photosynthesis
TRINITY_DN1612_c0_g1_i11	SUPERFAMILY	SSF81342	Transmembrane di-heme cytochromes	IPR016174	Di-haem cytochrome, transmembrane	GO:0016020|GO:0022904	9767		0.339318	photosynthetic electron transport chain
TRINITY_DN1612_c0_g1_i11	SUPERFAMILY	SSF81342	Transmembrane di-heme cytochromes	IPR016174	Di-haem cytochrome, transmembrane	GO:0016020|GO:0022904	9772		0.339318	photosynthetic electron transport in photosystem II
TRINITY_DN1612_c0_g1_i11	SUPERFAMILY	SSF81342	Transmembrane di-heme cytochromes	IPR016174	Di-haem cytochrome, transmembrane	GO:0016020|GO:0022904	19684		0.339318	photosynthesis, light reaction
TRINITY_DN1612_c0_g1_i11	Gene3D	G3DSA:1.20.810.10	Cytochrome Bc1 Complex; Chain C	IPR027387	Cytochrome b/b6-like domain superfamily	-	15979		0.339318	photosynthesis
TRINITY_DN1612_c0_g1_i11	Gene3D	G3DSA:1.20.810.10	Cytochrome Bc1 Complex; Chain C	IPR027387	Cytochrome b/b6-like domain superfamily	-	9767		0.339318	photosynthetic electron transport chain
TRINITY_DN1612_c0_g1_i11	Gene3D	G3DSA:1.20.810.10	Cytochrome Bc1 Complex; Chain C	IPR027387	Cytochrome b/b6-like domain superfamily	-	9772		0.339318	photosynthetic electron transport in photosystem II
TRINITY_DN1612_c0_g1_i11	Gene3D	G3DSA:1.20.810.10	Cytochrome Bc1 Complex; Chain C	IPR027387	Cytochrome b/b6-like domain superfamily	-	19684		0.339318	photosynthesis, light reaction
TRINITY_DN1612_c0_g1_i11	Pfam	PF00033	Cytochrome b/b6/petB	IPR005797	Cytochrome b/b6, N-terminal	GO:0009055|GO:0016020|GO:0016491	15979		0.339318	photosynthesis
TRINITY_DN1612_c0_g1_i11	Pfam	PF00033	Cytochrome b/b6/petB	IPR005797	Cytochrome b/b6, N-terminal	GO:0009055|GO:0016020|GO:0016491	9767		0.339318	photosynthetic electron transport chain
TRINITY_DN1612_c0_g1_i11	Pfam	PF00033	Cytochrome b/b6/petB	IPR005797	Cytochrome b/b6, N-terminal	GO:0009055|GO:0016020|GO:0016491	9772		0.339318	photosynthetic electron transport in photosystem II
TRINITY_DN1612_c0_g1_i11	Pfam	PF00033	Cytochrome b/b6/petB	IPR005797	Cytochrome b/b6, N-terminal	GO:0009055|GO:0016020|GO:0016491	19684		0.339318	photosynthesis, light reaction
TRINITY_DN1612_c0_g1_i11	NCBIfam	TIGR03039	photosystem II chlorophyll-binding protein CP47	IPR017486	Photosystem II CP47 reaction centre protein	GO:0009523|GO:0009772|GO:0015979|GO:0016020|GO:0016168|GO:0045156	15979		0.339318	photosynthesis
TRINITY_DN1612_c0_g1_i11	NCBIfam	TIGR03039	photosystem II chlorophyll-binding protein CP47	IPR017486	Photosystem II CP47 reaction centre protein	GO:0009523|GO:0009772|GO:0015979|GO:0016020|GO:0016168|GO:0045156	9767		0.339318	photosynthetic electron transport chain
TRINITY_DN1612_c0_g1_i11	NCBIfam	TIGR03039	photosystem II chlorophyll-binding protein CP47	IPR017486	Photosystem II CP47 reaction centre protein	GO:0009523|GO:0009772|GO:0015979|GO:0016020|GO:0016168|GO:0045156	9772		0.339318	photosynthetic electron transport in photosystem II
TRINITY_DN1612_c0_g1_i11	NCBIfam	TIGR03039	photosystem II chlorophyll-binding protein CP47	IPR017486	Photosystem II CP47 reaction centre protein	GO:0009523|GO:0009772|GO:0015979|GO:0016020|GO:0016168|GO:0045156	19684		0.339318	photosynthesis, light reaction
TRINITY_DN1612_c0_g1_i11	SUPERFAMILY	SSF161077	Photosystem II antenna protein-like	IPR036001	Photosystem antenna protein-like superfamily	GO:0009521|GO:0009767|GO:0016020|GO:0016168|GO:0019684	15979		0.339318	photosynthesis
TRINITY_DN1612_c0_g1_i11	SUPERFAMILY	SSF161077	Photosystem II antenna protein-like	IPR036001	Photosystem antenna protein-like superfamily	GO:0009521|GO:0009767|GO:0016020|GO:0016168|GO:0019684	9767		0.339318	photosynthetic electron transport chain
TRINITY_DN1612_c0_g1_i11	SUPERFAMILY	SSF161077	Photosystem II antenna protein-like	IPR036001	Photosystem antenna protein-like superfamily	GO:0009521|GO:0009767|GO:0016020|GO:0016168|GO:0019684	9772		0.339318	photosynthetic electron transport in photosystem II
TRINITY_DN1612_c0_g1_i11	SUPERFAMILY	SSF161077	Photosystem II antenna protein-like	IPR036001	Photosystem antenna protein-like superfamily	GO:0009521|GO:0009767|GO:0016020|GO:0016168|GO:0019684	19684		0.339318	photosynthesis, light reaction
TRINITY_DN1612_c0_g1_i11	Hamap	MF_01495	Photosystem II CP47 reaction center protein [psbB].	IPR017486	Photosystem II CP47 reaction centre protein	GO:0009523|GO:0009772|GO:0015979|GO:0016020|GO:0016168|GO:0045156	15979		0.339318	photosynthesis
TRINITY_DN1612_c0_g1_i11	Hamap	MF_01495	Photosystem II CP47 reaction center protein [psbB].	IPR017486	Photosystem II CP47 reaction centre protein	GO:0009523|GO:0009772|GO:0015979|GO:0016020|GO:0016168|GO:0045156	9767		0.339318	photosynthetic electron transport chain
TRINITY_DN1612_c0_g1_i11	Hamap	MF_01495	Photosystem II CP47 reaction center protein [psbB].	IPR017486	Photosystem II CP47 reaction centre protein	GO:0009523|GO:0009772|GO:0015979|GO:0016020|GO:0016168|GO:0045156	9772		0.339318	photosynthetic electron transport in photosystem II
TRINITY_DN1612_c0_g1_i11	Hamap	MF_01495	Photosystem II CP47 reaction center protein [psbB].	IPR017486	Photosystem II CP47 reaction centre protein	GO:0009523|GO:0009772|GO:0015979|GO:0016020|GO:0016168|GO:0045156	19684		0.339318	photosynthesis, light reaction
TRINITY_DN1612_c0_g1_i11	Gene3D	G3DSA:3.10.680.10	Photosystem II CP47 reaction center protein	-	-		15979		0.339318	photosynthesis
TRINITY_DN1612_c0_g1_i11	Gene3D	G3DSA:3.10.680.10	Photosystem II CP47 reaction center protein	-	-		9767		0.339318	photosynthetic electron transport chain
TRINITY_DN1612_c0_g1_i11	Gene3D	G3DSA:3.10.680.10	Photosystem II CP47 reaction center protein	-	-		9772		0.339318	photosynthetic electron transport in photosystem II
TRINITY_DN1612_c0_g1_i11	Gene3D	G3DSA:3.10.680.10	Photosystem II CP47 reaction center protein	-	-		19684		0.339318	photosynthesis, light reaction
TRINITY_DN1612_c0_g1_i11	Pfam	PF00421	Photosystem II protein	IPR000932	Photosystem antenna protein-like	GO:0009521|GO:0009767|GO:0016020|GO:0016168|GO:0019684	15979		0.339318	photosynthesis
TRINITY_DN1612_c0_g1_i11	Pfam	PF00421	Photosystem II protein	IPR000932	Photosystem antenna protein-like	GO:0009521|GO:0009767|GO:0016020|GO:0016168|GO:0019684	9767		0.339318	photosynthetic electron transport chain
TRINITY_DN1612_c0_g1_i11	Pfam	PF00421	Photosystem II protein	IPR000932	Photosystem antenna protein-like	GO:0009521|GO:0009767|GO:0016020|GO:0016168|GO:0019684	9772		0.339318	photosynthetic electron transport in photosystem II
TRINITY_DN1612_c0_g1_i11	Pfam	PF00421	Photosystem II protein	IPR000932	Photosystem antenna protein-like	GO:0009521|GO:0009767|GO:0016020|GO:0016168|GO:0019684	19684		0.339318	photosynthesis, light reaction
TRINITY_DN1612_c0_g1_i1	Gene3D	G3DSA:3.30.1360.10	-	IPR036603	RNA polymerase, RBP11-like subunit	GO:0006351|GO:0046983	15979		6.25833	photosynthesis
TRINITY_DN1612_c0_g1_i1	Gene3D	G3DSA:3.30.1360.10	-	IPR036603	RNA polymerase, RBP11-like subunit	GO:0006351|GO:0046983	9767		6.25833	photosynthetic electron transport chain
TRINITY_DN1612_c0_g1_i1	Gene3D	G3DSA:3.30.1360.10	-	IPR036603	RNA polymerase, RBP11-like subunit	GO:0006351|GO:0046983	9772		6.25833	photosynthetic electron transport in photosystem II
TRINITY_DN1612_c0_g1_i1	Gene3D	G3DSA:3.30.1360.10	-	IPR036603	RNA polymerase, RBP11-like subunit	GO:0006351|GO:0046983	19684		6.25833	photosynthesis, light reaction
TRINITY_DN1612_c0_g1_i1	SUPERFAMILY	SSF55257	RBP11-like subunits of RNA polymerase	IPR036603	RNA polymerase, RBP11-like subunit	GO:0006351|GO:0046983	15979		6.25833	photosynthesis
TRINITY_DN1612_c0_g1_i1	SUPERFAMILY	SSF55257	RBP11-like subunits of RNA polymerase	IPR036603	RNA polymerase, RBP11-like subunit	GO:0006351|GO:0046983	9767		6.25833	photosynthetic electron transport chain
TRINITY_DN1612_c0_g1_i1	SUPERFAMILY	SSF55257	RBP11-like subunits of RNA polymerase	IPR036603	RNA polymerase, RBP11-like subunit	GO:0006351|GO:0046983	9772		6.25833	photosynthetic electron transport in photosystem II
TRINITY_DN1612_c0_g1_i1	SUPERFAMILY	SSF55257	RBP11-like subunits of RNA polymerase	IPR036603	RNA polymerase, RBP11-like subunit	GO:0006351|GO:0046983	19684		6.25833	photosynthesis, light reaction
TRINITY_DN1612_c0_g1_i1	Pfam	PF03118	Bacterial RNA polymerase, alpha chain C terminal domain	IPR011260	RNA polymerase, alpha subunit, C-terminal	GO:0003677|GO:0003899|GO:0006351	15979		6.25833	photosynthesis
TRINITY_DN1612_c0_g1_i1	Pfam	PF03118	Bacterial RNA polymerase, alpha chain C terminal domain	IPR011260	RNA polymerase, alpha subunit, C-terminal	GO:0003677|GO:0003899|GO:0006351	9767		6.25833	photosynthetic electron transport chain
TRINITY_DN1612_c0_g1_i1	Pfam	PF03118	Bacterial RNA polymerase, alpha chain C terminal domain	IPR011260	RNA polymerase, alpha subunit, C-terminal	GO:0003677|GO:0003899|GO:0006351	9772		6.25833	photosynthetic electron transport in photosystem II
TRINITY_DN1612_c0_g1_i1	Pfam	PF03118	Bacterial RNA polymerase, alpha chain C terminal domain	IPR011260	RNA polymerase, alpha subunit, C-terminal	GO:0003677|GO:0003899|GO:0006351	19684		6.25833	photosynthesis, light reaction
TRINITY_DN1612_c0_g1_i1	Gene3D	G3DSA:1.10.150.20	-	-	-		15979		6.25833	photosynthesis
TRINITY_DN1612_c0_g1_i1	Gene3D	G3DSA:1.10.150.20	-	-	-		9767		6.25833	photosynthetic electron transport chain
TRINITY_DN1612_c0_g1_i1	Gene3D	G3DSA:1.10.150.20	-	-	-		9772		6.25833	photosynthetic electron transport in photosystem II
TRINITY_DN1612_c0_g1_i1	Gene3D	G3DSA:1.10.150.20	-	-	-		19684		6.25833	photosynthesis, light reaction
TRINITY_DN1612_c0_g1_i1	SUPERFAMILY	SSF47789	C-terminal domain of RNA polymerase alpha subunit	-	-		15979		6.25833	photosynthesis
TRINITY_DN1612_c0_g1_i1	SUPERFAMILY	SSF47789	C-terminal domain of RNA polymerase alpha subunit	-	-		9767		6.25833	photosynthetic electron transport chain
TRINITY_DN1612_c0_g1_i1	SUPERFAMILY	SSF47789	C-terminal domain of RNA polymerase alpha subunit	-	-		9772		6.25833	photosynthetic electron transport in photosystem II
TRINITY_DN1612_c0_g1_i1	SUPERFAMILY	SSF47789	C-terminal domain of RNA polymerase alpha subunit	-	-		19684		6.25833	photosynthesis, light reaction
TRINITY_DN1612_c0_g1_i1	PIRSF	PIRSF000033	Cytochrome_b6f_IV	IPR005870	Cytochrome b6/f complex, subunit IV	GO:0009767|GO:0042651|GO:0045156	15979		6.25833	photosynthesis
TRINITY_DN1612_c0_g1_i1	PIRSF	PIRSF000033	Cytochrome_b6f_IV	IPR005870	Cytochrome b6/f complex, subunit IV	GO:0009767|GO:0042651|GO:0045156	9767		6.25833	photosynthetic electron transport chain
TRINITY_DN1612_c0_g1_i1	PIRSF	PIRSF000033	Cytochrome_b6f_IV	IPR005870	Cytochrome b6/f complex, subunit IV	GO:0009767|GO:0042651|GO:0045156	9772		6.25833	photosynthetic electron transport in photosystem II
TRINITY_DN1612_c0_g1_i1	PIRSF	PIRSF000033	Cytochrome_b6f_IV	IPR005870	Cytochrome b6/f complex, subunit IV	GO:0009767|GO:0042651|GO:0045156	19684		6.25833	photosynthesis, light reaction
TRINITY_DN1612_c0_g1_i1	Gene3D	G3DSA:1.20.5.510	Single helix bin	-	-		15979		6.25833	photosynthesis
TRINITY_DN1612_c0_g1_i1	Gene3D	G3DSA:1.20.5.510	Single helix bin	-	-		9767		6.25833	photosynthetic electron transport chain
TRINITY_DN1612_c0_g1_i1	Gene3D	G3DSA:1.20.5.510	Single helix bin	-	-		9772		6.25833	photosynthetic electron transport in photosystem II
TRINITY_DN1612_c0_g1_i1	Gene3D	G3DSA:1.20.5.510	Single helix bin	-	-		19684		6.25833	photosynthesis, light reaction
TRINITY_DN1612_c0_g1_i1	Hamap	MF_01344	Cytochrome b6-f complex subunit 4 [petD].	IPR005870	Cytochrome b6/f complex, subunit IV	GO:0009767|GO:0042651|GO:0045156	15979		6.25833	photosynthesis
TRINITY_DN1612_c0_g1_i1	Hamap	MF_01344	Cytochrome b6-f complex subunit 4 [petD].	IPR005870	Cytochrome b6/f complex, subunit IV	GO:0009767|GO:0042651|GO:0045156	9767		6.25833	photosynthetic electron transport chain
TRINITY_DN1612_c0_g1_i1	Hamap	MF_01344	Cytochrome b6-f complex subunit 4 [petD].	IPR005870	Cytochrome b6/f complex, subunit IV	GO:0009767|GO:0042651|GO:0045156	9772		6.25833	photosynthetic electron transport in photosystem II
TRINITY_DN1612_c0_g1_i1	Hamap	MF_01344	Cytochrome b6-f complex subunit 4 [petD].	IPR005870	Cytochrome b6/f complex, subunit IV	GO:0009767|GO:0042651|GO:0045156	19684		6.25833	photosynthesis, light reaction
TRINITY_DN1612_c0_g1_i1	CDD	cd00290	cytochrome_b_C	IPR005798	Cytochrome b/b6, C-terminal	GO:0009055|GO:0016020|GO:0016491	15979		6.25833	photosynthesis
TRINITY_DN1612_c0_g1_i1	CDD	cd00290	cytochrome_b_C	IPR005798	Cytochrome b/b6, C-terminal	GO:0009055|GO:0016020|GO:0016491	9767		6.25833	photosynthetic electron transport chain
TRINITY_DN1612_c0_g1_i1	CDD	cd00290	cytochrome_b_C	IPR005798	Cytochrome b/b6, C-terminal	GO:0009055|GO:0016020|GO:0016491	9772		6.25833	photosynthetic electron transport in photosystem II
TRINITY_DN1612_c0_g1_i1	CDD	cd00290	cytochrome_b_C	IPR005798	Cytochrome b/b6, C-terminal	GO:0009055|GO:0016020|GO:0016491	19684		6.25833	photosynthesis, light reaction
TRINITY_DN1612_c0_g1_i1	SUPERFAMILY	SSF81648	a domain/subunit of cytochrome bc1 complex (Ubiquinol-cytochrome c reductase)	IPR036150	Cytochrome b/b6, C-terminal domain superfamily	GO:0009055|GO:0016020|GO:0016491	15979		6.25833	photosynthesis
TRINITY_DN1612_c0_g1_i1	SUPERFAMILY	SSF81648	a domain/subunit of cytochrome bc1 complex (Ubiquinol-cytochrome c reductase)	IPR036150	Cytochrome b/b6, C-terminal domain superfamily	GO:0009055|GO:0016020|GO:0016491	9767		6.25833	photosynthetic electron transport chain
TRINITY_DN1612_c0_g1_i1	SUPERFAMILY	SSF81648	a domain/subunit of cytochrome bc1 complex (Ubiquinol-cytochrome c reductase)	IPR036150	Cytochrome b/b6, C-terminal domain superfamily	GO:0009055|GO:0016020|GO:0016491	9772		6.25833	photosynthetic electron transport in photosystem II
TRINITY_DN1612_c0_g1_i1	SUPERFAMILY	SSF81648	a domain/subunit of cytochrome bc1 complex (Ubiquinol-cytochrome c reductase)	IPR036150	Cytochrome b/b6, C-terminal domain superfamily	GO:0009055|GO:0016020|GO:0016491	19684		6.25833	photosynthesis, light reaction
TRINITY_DN1612_c0_g1_i1	Pfam	PF00032	Cytochrome b(C-terminal)/b6/petD	IPR005798	Cytochrome b/b6, C-terminal	GO:0009055|GO:0016020|GO:0016491	15979		6.25833	photosynthesis
TRINITY_DN1612_c0_g1_i1	Pfam	PF00032	Cytochrome b(C-terminal)/b6/petD	IPR005798	Cytochrome b/b6, C-terminal	GO:0009055|GO:0016020|GO:0016491	9767		6.25833	photosynthetic electron transport chain
TRINITY_DN1612_c0_g1_i1	Pfam	PF00032	Cytochrome b(C-terminal)/b6/petD	IPR005798	Cytochrome b/b6, C-terminal	GO:0009055|GO:0016020|GO:0016491	9772		6.25833	photosynthetic electron transport in photosystem II
TRINITY_DN1612_c0_g1_i1	Pfam	PF00032	Cytochrome b(C-terminal)/b6/petD	IPR005798	Cytochrome b/b6, C-terminal	GO:0009055|GO:0016020|GO:0016491	19684		6.25833	photosynthesis, light reaction
TRINITY_DN1612_c0_g1_i1	Gene3D	G3DSA:1.10.287.980	plastocyanin oxidoreductase	-	-		15979		6.25833	photosynthesis
TRINITY_DN1612_c0_g1_i1	Gene3D	G3DSA:1.10.287.980	plastocyanin oxidoreductase	-	-		9767		6.25833	photosynthetic electron transport chain
TRINITY_DN1612_c0_g1_i1	Gene3D	G3DSA:1.10.287.980	plastocyanin oxidoreductase	-	-		9772		6.25833	photosynthetic electron transport in photosystem II
TRINITY_DN1612_c0_g1_i1	Gene3D	G3DSA:1.10.287.980	plastocyanin oxidoreductase	-	-		19684		6.25833	photosynthesis, light reaction
TRINITY_DN1612_c0_g1_i1	NCBIfam	TIGR01156	cytochrome b6-f complex subunit IV	IPR005870	Cytochrome b6/f complex, subunit IV	GO:0009767|GO:0042651|GO:0045156	15979		6.25833	photosynthesis
TRINITY_DN1612_c0_g1_i1	NCBIfam	TIGR01156	cytochrome b6-f complex subunit IV	IPR005870	Cytochrome b6/f complex, subunit IV	GO:0009767|GO:0042651|GO:0045156	9767		6.25833	photosynthetic electron transport chain
TRINITY_DN1612_c0_g1_i1	NCBIfam	TIGR01156	cytochrome b6-f complex subunit IV	IPR005870	Cytochrome b6/f complex, subunit IV	GO:0009767|GO:0042651|GO:0045156	9772		6.25833	photosynthetic electron transport in photosystem II
TRINITY_DN1612_c0_g1_i1	NCBIfam	TIGR01156	cytochrome b6-f complex subunit IV	IPR005870	Cytochrome b6/f complex, subunit IV	GO:0009767|GO:0042651|GO:0045156	19684		6.25833	photosynthesis, light reaction
TRINITY_DN1612_c0_g1_i1	PANTHER	PTHR19271	CYTOCHROME B	-	-		15979		6.25833	photosynthesis
TRINITY_DN1612_c0_g1_i1	PANTHER	PTHR19271	CYTOCHROME B	-	-		9767		6.25833	photosynthetic electron transport chain
TRINITY_DN1612_c0_g1_i1	PANTHER	PTHR19271	CYTOCHROME B	-	-		9772		6.25833	photosynthetic electron transport in photosystem II
TRINITY_DN1612_c0_g1_i1	PANTHER	PTHR19271	CYTOCHROME B	-	-		19684		6.25833	photosynthesis, light reaction
TRINITY_DN1612_c0_g1_i1	CDD	cd00284	Cytochrome_b_N	IPR005797	Cytochrome b/b6, N-terminal	GO:0009055|GO:0016020|GO:0016491	15979		6.25833	photosynthesis
TRINITY_DN1612_c0_g1_i1	CDD	cd00284	Cytochrome_b_N	IPR005797	Cytochrome b/b6, N-terminal	GO:0009055|GO:0016020|GO:0016491	9767		6.25833	photosynthetic electron transport chain
TRINITY_DN1612_c0_g1_i1	CDD	cd00284	Cytochrome_b_N	IPR005797	Cytochrome b/b6, N-terminal	GO:0009055|GO:0016020|GO:0016491	9772		6.25833	photosynthetic electron transport in photosystem II
TRINITY_DN1612_c0_g1_i1	CDD	cd00284	Cytochrome_b_N	IPR005797	Cytochrome b/b6, N-terminal	GO:0009055|GO:0016020|GO:0016491	19684		6.25833	photosynthesis, light reaction
TRINITY_DN1612_c0_g1_i1	SUPERFAMILY	SSF81342	Transmembrane di-heme cytochromes	IPR016174	Di-haem cytochrome, transmembrane	GO:0016020|GO:0022904	15979		6.25833	photosynthesis
TRINITY_DN1612_c0_g1_i1	SUPERFAMILY	SSF81342	Transmembrane di-heme cytochromes	IPR016174	Di-haem cytochrome, transmembrane	GO:0016020|GO:0022904	9767		6.25833	photosynthetic electron transport chain
TRINITY_DN1612_c0_g1_i1	SUPERFAMILY	SSF81342	Transmembrane di-heme cytochromes	IPR016174	Di-haem cytochrome, transmembrane	GO:0016020|GO:0022904	9772		6.25833	photosynthetic electron transport in photosystem II
TRINITY_DN1612_c0_g1_i1	SUPERFAMILY	SSF81342	Transmembrane di-heme cytochromes	IPR016174	Di-haem cytochrome, transmembrane	GO:0016020|GO:0022904	19684		6.25833	photosynthesis, light reaction
TRINITY_DN1612_c0_g1_i1	Gene3D	G3DSA:1.20.810.10	Cytochrome Bc1 Complex; Chain C	IPR027387	Cytochrome b/b6-like domain superfamily	-	15979		6.25833	photosynthesis
TRINITY_DN1612_c0_g1_i1	Gene3D	G3DSA:1.20.810.10	Cytochrome Bc1 Complex; Chain C	IPR027387	Cytochrome b/b6-like domain superfamily	-	9767		6.25833	photosynthetic electron transport chain
TRINITY_DN1612_c0_g1_i1	Gene3D	G3DSA:1.20.810.10	Cytochrome Bc1 Complex; Chain C	IPR027387	Cytochrome b/b6-like domain superfamily	-	9772		6.25833	photosynthetic electron transport in photosystem II
TRINITY_DN1612_c0_g1_i1	Gene3D	G3DSA:1.20.810.10	Cytochrome Bc1 Complex; Chain C	IPR027387	Cytochrome b/b6-like domain superfamily	-	19684		6.25833	photosynthesis, light reaction
TRINITY_DN1612_c0_g1_i1	Pfam	PF00033	Cytochrome b/b6/petB	IPR005797	Cytochrome b/b6, N-terminal	GO:0009055|GO:0016020|GO:0016491	15979		6.25833	photosynthesis
TRINITY_DN1612_c0_g1_i1	Pfam	PF00033	Cytochrome b/b6/petB	IPR005797	Cytochrome b/b6, N-terminal	GO:0009055|GO:0016020|GO:0016491	9767		6.25833	photosynthetic electron transport chain
TRINITY_DN1612_c0_g1_i1	Pfam	PF00033	Cytochrome b/b6/petB	IPR005797	Cytochrome b/b6, N-terminal	GO:0009055|GO:0016020|GO:0016491	9772		6.25833	photosynthetic electron transport in photosystem II
TRINITY_DN1612_c0_g1_i1	Pfam	PF00033	Cytochrome b/b6/petB	IPR005797	Cytochrome b/b6, N-terminal	GO:0009055|GO:0016020|GO:0016491	19684		6.25833	photosynthesis, light reaction
TRINITY_DN1612_c0_g1_i1	NCBIfam	TIGR03039	photosystem II chlorophyll-binding protein CP47	IPR017486	Photosystem II CP47 reaction centre protein	GO:0009523|GO:0009772|GO:0015979|GO:0016020|GO:0016168|GO:0045156	15979		6.25833	photosynthesis
TRINITY_DN1612_c0_g1_i1	NCBIfam	TIGR03039	photosystem II chlorophyll-binding protein CP47	IPR017486	Photosystem II CP47 reaction centre protein	GO:0009523|GO:0009772|GO:0015979|GO:0016020|GO:0016168|GO:0045156	9767		6.25833	photosynthetic electron transport chain
TRINITY_DN1612_c0_g1_i1	NCBIfam	TIGR03039	photosystem II chlorophyll-binding protein CP47	IPR017486	Photosystem II CP47 reaction centre protein	GO:0009523|GO:0009772|GO:0015979|GO:0016020|GO:0016168|GO:0045156	9772		6.25833	photosynthetic electron transport in photosystem II
TRINITY_DN1612_c0_g1_i1	NCBIfam	TIGR03039	photosystem II chlorophyll-binding protein CP47	IPR017486	Photosystem II CP47 reaction centre protein	GO:0009523|GO:0009772|GO:0015979|GO:0016020|GO:0016168|GO:0045156	19684		6.25833	photosynthesis, light reaction
TRINITY_DN1612_c0_g1_i1	SUPERFAMILY	SSF161077	Photosystem II antenna protein-like	IPR036001	Photosystem antenna protein-like superfamily	GO:0009521|GO:0009767|GO:0016020|GO:0016168|GO:0019684	15979		6.25833	photosynthesis
TRINITY_DN1612_c0_g1_i1	SUPERFAMILY	SSF161077	Photosystem II antenna protein-like	IPR036001	Photosystem antenna protein-like superfamily	GO:0009521|GO:0009767|GO:0016020|GO:0016168|GO:0019684	9767		6.25833	photosynthetic electron transport chain
TRINITY_DN1612_c0_g1_i1	SUPERFAMILY	SSF161077	Photosystem II antenna protein-like	IPR036001	Photosystem antenna protein-like superfamily	GO:0009521|GO:0009767|GO:0016020|GO:0016168|GO:0019684	9772		6.25833	photosynthetic electron transport in photosystem II
TRINITY_DN1612_c0_g1_i1	SUPERFAMILY	SSF161077	Photosystem II antenna protein-like	IPR036001	Photosystem antenna protein-like superfamily	GO:0009521|GO:0009767|GO:0016020|GO:0016168|GO:0019684	19684		6.25833	photosynthesis, light reaction
TRINITY_DN1612_c0_g1_i1	Hamap	MF_01495	Photosystem II CP47 reaction center protein [psbB].	IPR017486	Photosystem II CP47 reaction centre protein	GO:0009523|GO:0009772|GO:0015979|GO:0016020|GO:0016168|GO:0045156	15979		6.25833	photosynthesis
TRINITY_DN1612_c0_g1_i1	Hamap	MF_01495	Photosystem II CP47 reaction center protein [psbB].	IPR017486	Photosystem II CP47 reaction centre protein	GO:0009523|GO:0009772|GO:0015979|GO:0016020|GO:0016168|GO:0045156	9767		6.25833	photosynthetic electron transport chain
TRINITY_DN1612_c0_g1_i1	Hamap	MF_01495	Photosystem II CP47 reaction center protein [psbB].	IPR017486	Photosystem II CP47 reaction centre protein	GO:0009523|GO:0009772|GO:0015979|GO:0016020|GO:0016168|GO:0045156	9772		6.25833	photosynthetic electron transport in photosystem II
TRINITY_DN1612_c0_g1_i1	Hamap	MF_01495	Photosystem II CP47 reaction center protein [psbB].	IPR017486	Photosystem II CP47 reaction centre protein	GO:0009523|GO:0009772|GO:0015979|GO:0016020|GO:0016168|GO:0045156	19684		6.25833	photosynthesis, light reaction
TRINITY_DN1612_c0_g1_i1	Gene3D	G3DSA:3.10.680.10	Photosystem II CP47 reaction center protein	-	-		15979		6.25833	photosynthesis
TRINITY_DN1612_c0_g1_i1	Gene3D	G3DSA:3.10.680.10	Photosystem II CP47 reaction center protein	-	-		9767		6.25833	photosynthetic electron transport chain
TRINITY_DN1612_c0_g1_i1	Gene3D	G3DSA:3.10.680.10	Photosystem II CP47 reaction center protein	-	-		9772		6.25833	photosynthetic electron transport in photosystem II
TRINITY_DN1612_c0_g1_i1	Gene3D	G3DSA:3.10.680.10	Photosystem II CP47 reaction center protein	-	-		19684		6.25833	photosynthesis, light reaction
TRINITY_DN1612_c0_g1_i1	Pfam	PF00421	Photosystem II protein	IPR000932	Photosystem antenna protein-like	GO:0009521|GO:0009767|GO:0016020|GO:0016168|GO:0019684	15979		6.25833	photosynthesis
TRINITY_DN1612_c0_g1_i1	Pfam	PF00421	Photosystem II protein	IPR000932	Photosystem antenna protein-like	GO:0009521|GO:0009767|GO:0016020|GO:0016168|GO:0019684	9767		6.25833	photosynthetic electron transport chain
TRINITY_DN1612_c0_g1_i1	Pfam	PF00421	Photosystem II protein	IPR000932	Photosystem antenna protein-like	GO:0009521|GO:0009767|GO:0016020|GO:0016168|GO:0019684	9772		6.25833	photosynthetic electron transport in photosystem II
TRINITY_DN1612_c0_g1_i1	Pfam	PF00421	Photosystem II protein	IPR000932	Photosystem antenna protein-like	GO:0009521|GO:0009767|GO:0016020|GO:0016168|GO:0019684	19684		6.25833	photosynthesis, light reaction
TRINITY_DN7542_c0_g1_i1	Gene3D	G3DSA:3.20.20.70	Aldolase class I	IPR013785	Aldolase-type TIM barrel	-	9073		0.102325	aromatic amino acid family biosynthetic process
TRINITY_DN7542_c0_g1_i1	SUPERFAMILY	SSF51569	Aldolase	-	-		9073		0.102325	aromatic amino acid family biosynthetic process
TRINITY_DN7542_c0_g1_i1	Pfam	PF01474	Class-II DAHP synthetase family	IPR002480	DAHP synthetase, class II	GO:0003849|GO:0009073	9073		0.102325	aromatic amino acid family biosynthetic process
TRINITY_DN7542_c0_g1_i1	PANTHER	PTHR21337	PHOSPHO-2-DEHYDRO-3-DEOXYHEPTONATE ALDOLASE 1, 2	IPR002480	DAHP synthetase, class II	GO:0003849|GO:0009073	9073		0.102325	aromatic amino acid family biosynthetic process
TRINITY_DN7542_c0_g1_i1	MobiDBLite	mobidb-lite	consensus disorder prediction	-	-		9073		0.102325	aromatic amino acid family biosynthetic process
TRINITY_DN4307_c1_g2_i1	SUPERFAMILY	SSF51110	alpha-D-mannose-specific plant lectins	IPR036426	Bulb-type lectin domain superfamily	-	48544		0.124942	recognition of pollen
TRINITY_DN4307_c1_g2_i1	PANTHER	PTHR32444	BULB-TYPE LECTIN DOMAIN-CONTAINING PROTEIN	-	-		48544		0.124942	recognition of pollen
TRINITY_DN4307_c1_g2_i1	Pfam	PF00954	S-locus glycoprotein domain	IPR000858	S-locus glycoprotein domain	GO:0048544	48544		0.124942	recognition of pollen
TRINITY_DN4307_c1_g2_i1	Pfam	PF01453	D-mannose binding lectin	IPR001480	Bulb-type lectin domain	-	48544		0.124942	recognition of pollen
TRINITY_DN20797_c0_g4_i2	PANTHER	PTHR13303	PREFOLDIN SUBUNIT 2	IPR027235	Prefoldin subunit 2	GO:0006457|GO:0016272	6457		21.3132	protein folding
TRINITY_DN20797_c0_g4_i2	SUPERFAMILY	SSF46579	Prefoldin	-	-		6457		21.3132	protein folding
TRINITY_DN20797_c0_g4_i2	Gene3D	G3DSA:1.10.287.370	-	IPR009053	Prefoldin	-	6457		21.3132	protein folding
TRINITY_DN20797_c0_g4_i2	MobiDBLite	mobidb-lite	consensus disorder prediction	-	-		6457		21.3132	protein folding
TRINITY_DN20797_c0_g4_i2	Pfam	PF01920	Prefoldin subunit	IPR002777	Prefoldin beta-like	GO:0006457|GO:0016272|GO:0051082	6457		21.3132	protein folding
TRINITY_DN20797_c0_g4_i2	Coils	Coil	Coil	-	-		6457		21.3132	protein folding
TRINITY_DN20797_c0_g4_i4	PANTHER	PTHR13303	PREFOLDIN SUBUNIT 2	IPR027235	Prefoldin subunit 2	GO:0006457|GO:0016272	6457	0.489934		protein folding
TRINITY_DN20797_c0_g4_i4	SUPERFAMILY	SSF46579	Prefoldin	-	-		6457	0.489934		protein folding
TRINITY_DN20797_c0_g4_i4	Gene3D	G3DSA:1.10.287.370	-	IPR009053	Prefoldin	-	6457	0.489934		protein folding
TRINITY_DN20797_c0_g4_i4	MobiDBLite	mobidb-lite	consensus disorder prediction	-	-		6457	0.489934		protein folding
TRINITY_DN20797_c0_g4_i4	Pfam	PF01920	Prefoldin subunit	IPR002777	Prefoldin beta-like	GO:0006457|GO:0016272|GO:0051082	6457	0.489934		protein folding
TRINITY_DN20797_c0_g4_i4	Coils	Coil	Coil	-	-		6457	0.489934		protein folding
TRINITY_DN20797_c0_g4_i5	PANTHER	PTHR13303	PREFOLDIN SUBUNIT 2	IPR027235	Prefoldin subunit 2	GO:0006457|GO:0016272	6457		0.465699	protein folding
TRINITY_DN20797_c0_g4_i5	SUPERFAMILY	SSF46579	Prefoldin	-	-		6457		0.465699	protein folding
TRINITY_DN20797_c0_g4_i5	Gene3D	G3DSA:1.10.287.370	-	IPR009053	Prefoldin	-	6457		0.465699	protein folding
TRINITY_DN20797_c0_g4_i5	MobiDBLite	mobidb-lite	consensus disorder prediction	-	-		6457		0.465699	protein folding
TRINITY_DN20797_c0_g4_i5	Pfam	PF01920	Prefoldin subunit	IPR002777	Prefoldin beta-like	GO:0006457|GO:0016272|GO:0051082	6457		0.465699	protein folding
TRINITY_DN20797_c0_g4_i5	Coils	Coil	Coil	-	-		6457		0.465699	protein folding
TRINITY_DN1090_c0_g2_i1	Pfam	PF00416	Ribosomal protein S13/S18	IPR001892	Ribosomal protein S13	GO:0003723|GO:0003735|GO:0005840|GO:0006412	6412		2.70453	translation
TRINITY_DN1090_c0_g2_i1	Gene3D	G3DSA:4.10.910.10	30s ribosomal protein s13, domain 2	IPR027437	30s ribosomal protein S13, C-terminal	-	6412		2.70453	translation
TRINITY_DN1090_c0_g2_i1	SUPERFAMILY	SSF46946	S13-like H2TH domain	IPR010979	Ribosomal protein S13-like, H2TH	GO:0003676	6412		2.70453	translation
TRINITY_DN1090_c0_g2_i1	PIRSF	PIRSF002134	RPS13p_RPS13a_RPS18e_RPS13o	IPR001892	Ribosomal protein S13	GO:0003723|GO:0003735|GO:0005840|GO:0006412	6412		2.70453	translation
TRINITY_DN1090_c0_g2_i1	PANTHER	PTHR10871	30S RIBOSOMAL PROTEIN S13/40S RIBOSOMAL PROTEIN S18	-	-		6412		2.70453	translation
TRINITY_DN1090_c0_g2_i1	Gene3D	G3DSA:1.10.8.50	-	-	-		6412		2.70453	translation
TRINITY_DN1090_c0_g2_i1	MobiDBLite	mobidb-lite	consensus disorder prediction	-	-		6412		2.70453	translation
TRINITY_DN1161_c0_g1_i5	PANTHER	PTHR36358	SUCCINATE DEHYDROGENASE SUBUNIT 4, MITOCHONDRIAL	IPR044963	Succinate dehydrogenase subunit 4, mitochondrial	GO:0005743|GO:0005749|GO:0006099|GO:0006121	6099		10.5243	tricarboxylic acid cycle
TRINITY_DN1161_c0_g1_i5	MobiDBLite	mobidb-lite	consensus disorder prediction	-	-		6099		10.5243	tricarboxylic acid cycle
TRINITY_DN123260_c0_g1_i1	MobiDBLite	mobidb-lite	consensus disorder prediction	-	-		15031		2.19827	protein transport
TRINITY_DN123260_c0_g1_i1	PRINTS	PR00303	Preprotein translocase SecY subunit signature	-	-		15031		2.19827	protein transport
TRINITY_DN123260_c0_g1_i1	Pfam	PF00344	SecY	IPR002208	SecY/SEC61-alpha family	GO:0015031|GO:0016020	15031		2.19827	protein transport
TRINITY_DN123260_c0_g1_i1	Gene3D	G3DSA:1.10.3370.10	SecY subunit domain	IPR023201	SecY domain superfamily	-	15031		2.19827	protein transport
TRINITY_DN123260_c0_g1_i1	SUPERFAMILY	SSF103491	Preprotein translocase SecY subunit	IPR023201	SecY domain superfamily	-	15031		2.19827	protein transport
TRINITY_DN9611_c0_g1_i3	MobiDBLite	mobidb-lite	consensus disorder prediction	-	-		6418		0.168099	tRNA aminoacylation for protein translation
TRINITY_DN9611_c0_g1_i3	MobiDBLite	mobidb-lite	consensus disorder prediction	-	-		6412		0.168099	translation
TRINITY_DN9611_c0_g1_i3	MobiDBLite	mobidb-lite	consensus disorder prediction	-	-		43039		0.168099	tRNA aminoacylation
TRINITY_DN9611_c0_g1_i3	Gene3D	G3DSA:2.40.240.10	Ribosomal Protein L25; Chain P	IPR020056	Ribosomal protein L25/Gln-tRNA synthetase, N-terminal	-	6418		0.168099	tRNA aminoacylation for protein translation
TRINITY_DN9611_c0_g1_i3	Gene3D	G3DSA:2.40.240.10	Ribosomal Protein L25; Chain P	IPR020056	Ribosomal protein L25/Gln-tRNA synthetase, N-terminal	-	6412		0.168099	translation
TRINITY_DN9611_c0_g1_i3	Gene3D	G3DSA:2.40.240.10	Ribosomal Protein L25; Chain P	IPR020056	Ribosomal protein L25/Gln-tRNA synthetase, N-terminal	-	43039		0.168099	tRNA aminoacylation
TRINITY_DN9611_c0_g1_i3	NCBIfam	TIGR00440	glutamine--tRNA ligase	IPR004514	Glutamine-tRNA synthetase	GO:0000166|GO:0004819|GO:0005524|GO:0005737|GO:0006425	6418		0.168099	tRNA aminoacylation for protein translation
TRINITY_DN9611_c0_g1_i3	NCBIfam	TIGR00440	glutamine--tRNA ligase	IPR004514	Glutamine-tRNA synthetase	GO:0000166|GO:0004819|GO:0005524|GO:0005737|GO:0006425	6412		0.168099	translation
TRINITY_DN9611_c0_g1_i3	NCBIfam	TIGR00440	glutamine--tRNA ligase	IPR004514	Glutamine-tRNA synthetase	GO:0000166|GO:0004819|GO:0005524|GO:0005737|GO:0006425	43039		0.168099	tRNA aminoacylation
TRINITY_DN9611_c0_g1_i3	CDD	cd00807	GlnRS_core	-	-		6418		0.168099	tRNA aminoacylation for protein translation
TRINITY_DN9611_c0_g1_i3	CDD	cd00807	GlnRS_core	-	-		6412		0.168099	translation
TRINITY_DN9611_c0_g1_i3	CDD	cd00807	GlnRS_core	-	-		43039		0.168099	tRNA aminoacylation
TRINITY_DN9611_c0_g1_i3	PRINTS	PR00987	Glutamyl-tRNA synthetase signature	IPR000924	Glutamyl/glutaminyl-tRNA synthetase	GO:0000166|GO:0004812|GO:0005524|GO:0043039	6418		0.168099	tRNA aminoacylation for protein translation
TRINITY_DN9611_c0_g1_i3	PRINTS	PR00987	Glutamyl-tRNA synthetase signature	IPR000924	Glutamyl/glutaminyl-tRNA synthetase	GO:0000166|GO:0004812|GO:0005524|GO:0043039	6412		0.168099	translation
TRINITY_DN9611_c0_g1_i3	PRINTS	PR00987	Glutamyl-tRNA synthetase signature	IPR000924	Glutamyl/glutaminyl-tRNA synthetase	GO:0000166|GO:0004812|GO:0005524|GO:0043039	43039		0.168099	tRNA aminoacylation
TRINITY_DN9611_c0_g1_i3	SUPERFAMILY	SSF52374	Nucleotidylyl transferase	-	-		6418		0.168099	tRNA aminoacylation for protein translation
TRINITY_DN9611_c0_g1_i3	SUPERFAMILY	SSF52374	Nucleotidylyl transferase	-	-		6412		0.168099	translation
TRINITY_DN9611_c0_g1_i3	SUPERFAMILY	SSF52374	Nucleotidylyl transferase	-	-		43039		0.168099	tRNA aminoacylation
TRINITY_DN9611_c0_g1_i3	Gene3D	G3DSA:3.40.50.620	HUPs	IPR014729	Rossmann-like alpha/beta/alpha sandwich fold	-	6418		0.168099	tRNA aminoacylation for protein translation
TRINITY_DN9611_c0_g1_i3	Gene3D	G3DSA:3.40.50.620	HUPs	IPR014729	Rossmann-like alpha/beta/alpha sandwich fold	-	6412		0.168099	translation
TRINITY_DN9611_c0_g1_i3	Gene3D	G3DSA:3.40.50.620	HUPs	IPR014729	Rossmann-like alpha/beta/alpha sandwich fold	-	43039		0.168099	tRNA aminoacylation
TRINITY_DN9611_c0_g1_i3	Pfam	PF00749	tRNA synthetases class I (E and Q), catalytic domain	IPR020058	Glutamyl/glutaminyl-tRNA synthetase, class Ib, catalytic domain	GO:0004812|GO:0005524|GO:0043039	6418		0.168099	tRNA aminoacylation for protein translation
TRINITY_DN9611_c0_g1_i3	Pfam	PF00749	tRNA synthetases class I (E and Q), catalytic domain	IPR020058	Glutamyl/glutaminyl-tRNA synthetase, class Ib, catalytic domain	GO:0004812|GO:0005524|GO:0043039	6412		0.168099	translation
[truncated: 20,916 more rows]

## Sheet: onsite
Name	Analysis	Signature_accession	Signature_description	InterPro_accession	InterPro_description	GO_ID	Enriched_GO_ID	foldchange_TR	foldchange_CT	foldchange_CC	GO_Description
[truncated: 10,930 more rows]
